# Supplementary material for: cis-Bis(2,2′-bipyrimidine-κ2 N 1,N 1′)di­iodidomanganese(II)
Source: Acta Crystallogr Sect E Struct Rep Online. 2011 Dec 3;68(Pt 1):m1. doi: 10.1107/S160053681105080X (PMC3254274; doi:10.1107/S160053681105080X)
Supplement: Supplementary file 2 [file e-68-000m1-Isup2.hkl]

# 
# h,k,l, Fc-squared, Fo-squared, sigma(Fo-squared) and status flag 
# 
data_I
_shelx_title ' [MnI2(bpym)2]' 
_shelx_refln_list_code          4 
_shelx_F_calc_maximum      571.78 
_exptl_crystal_F_000      1180.00 
_reflns_d_resolution_high  0.7494 
 
loop_ 
 _symmetry_equiv_pos_as_xyz 
 'x, y, z' 
 '-x, y, -z+1/2' 
 'x+1/2, y+1/2, z' 
 '-x+1/2, y+1/2, -z+1/2' 
 '-x, -y, -z' 
 'x, -y, z-1/2' 
 '-x+1/2, -y+1/2, -z' 
 'x+1/2, -y+1/2, z-1/2' 
 
_cell_length_a     8.2841 
_cell_length_b    13.8442 
_cell_length_c    17.8243 
_cell_angle_alpha  90.000 
_cell_angle_beta   97.822 
_cell_angle_gamma  90.000 
 
_shelx_F_squared_multiplier     1.000 
 
loop_ 
 _refln_index_h 
 _refln_index_k 
 _refln_index_l 
 _refln_F_squared_calc 
 _refln_F_squared_meas 
 _refln_F_squared_sigma 
 _refln_observed_status 
   2   0   0    44981.50    48126.50    323.89 o 
   4   0   0    17876.97    18867.35    250.49 o 
   6   0   0    33679.31    35098.58    426.05 o 
   8   0   0     9694.65    10491.90    353.59 o 
  10   0   0     5191.65     5223.03    300.38 o 
   1   1   0     1880.24     1913.29     35.27 o 
   3   1   0    60114.45    61745.20    407.33 o 
   5   1   0    28251.61    28636.54    277.24 o 
   7   1   0     3759.84     3685.18    121.92 o 
   9   1   0      352.39      289.58     66.56 o 
   0   2   0     2979.34     2984.76     85.33 o 
   2   2   0    39958.51    41549.30    242.09 o 
   4   2   0     2021.88     1789.07     58.25 o 
   6   2   0      264.50      271.37     40.14 o 
   8   2   0     3949.31     3882.51    138.01 o 
  10   2   0       32.53       30.60     62.42 o 
   1   3   0      122.37      149.28     17.69 o 
   3   3   0        4.42       43.52     19.34 o 
   5   3   0     3610.13     3465.42     91.79 o 
   7   3   0       18.44       85.56     31.85 o 
   9   3   0        0.94       18.30     45.27 o 
   0   4   0    39434.54    41872.30    516.85 o 
   2   4   0    29567.53    30916.48    237.98 o 
   4   4   0      218.80      168.13     25.10 o 
   6   4   0     1451.09     1277.47     71.50 o 
   8   4   0     6180.43     6090.30    173.02 o 
  10   4   0      442.26      453.92    119.00 o 
   1   5   0     1731.90     1672.45     50.42 o 
   3   5   0   117418.49   122298.84    650.53 o 
   5   5   0    15827.39    15474.69    194.08 o 
   7   5   0     3489.18     3489.90    138.07 o 
   9   5   0     2813.64     2814.29    252.06 o 
   0   6   0    77796.68    79334.70    643.50 o 
   2   6   0    23948.37    24021.38    302.27 o 
   4   6   0     2843.56     2784.89     92.02 o 
   6   6   0    15435.17    14951.12    229.40 o 
   8   6   0     5970.32     5950.93    192.74 o 
  10   6   0     1923.78     2481.15    335.74 o 
   1   7   0    13298.70    13324.73    165.45 o 
   3   7   0     4467.15     4108.77    102.33 o 
   5   7   0    15796.83    15767.28    221.15 o 
   7   7   0      407.46      433.76     72.78 o 
   9   7   0       41.47       -3.22     92.91 o 
   0   8   0     2103.53     1965.92     82.17 o 
   2   8   0      118.59       99.47     24.01 o 
   4   8   0      314.91      234.96     37.36 o 
   6   8   0      119.51      172.97     45.72 o 
   8   8   0      503.69      534.64    129.21 o 
   1   9   0     6193.65     6111.39    114.35 o 
   3   9   0      727.80      735.32     51.98 o 
   5   9   0     3828.36     3676.05    185.93 o 
   7   9   0      391.26      338.49     77.15 o 
   9   9   0      133.78      196.24    117.15 o 
   0  10   0    15627.12    15217.87    243.87 o 
   2  10   0     3812.64     3738.42    106.64 o 
   4  10   0      308.07      313.63     64.42 o 
   6  10   0     5814.16     5757.60    220.29 o 
   1  11   0     2168.24     2062.94     90.29 o 
   3  11   0    17794.14    17763.24    267.18 o 
   5  11   0     5848.09     5821.59    272.48 o 
   7  11   0     1055.50      789.44    456.60 o 
   0  12   0     9852.46    10211.83    291.06 o 
   2  12   0     8678.89     8799.80    239.49 o 
   4  12   0      151.25      109.36     69.62 o 
   6  12   0      727.68      543.83     97.85 o 
   1  13   0      164.36      171.74     44.32 o 
   3  13   0     3400.21     3526.99    367.78 o 
   5  13   0     3301.52     3658.92    241.06 o 
   7  13   0      169.20       -3.45     81.61 o 
   0  14   0       55.60      129.49     70.86 o 
   2  14   0     1751.42     1638.57    124.75 o 
   4  14   0      938.84      770.55    145.05 o 
   6  14   0       33.09      -45.02     45.02 o 
   1  15   0      375.46      426.64     89.81 o 
   3  15   0     1447.72     1176.99    156.17 o 
   0  16   0     6196.09     6578.66    420.03 o 
   2  16   0      534.47      646.48    131.48 o 
   4  16   0        1.31       11.45     71.02 o 
   1  17   0      668.28      878.85    145.86 o 
   3  17   0     2144.78     2708.92    328.43 o 
   0  18   0     1036.79     1381.28    224.64 o 
   2  18   0      938.83      903.09    234.39 o 
  -9   1   1      897.24      830.25     99.48 o 
  -7   1   1      777.15      759.15     66.18 o 
  -5   1   1    36995.77    38077.71    327.18 o 
  -3   1   1     2154.98     2035.55     57.11 o 
  -1   1   1    36283.39    38332.74    191.42 o 
   1   1   1    35672.29    38044.12    193.22 o 
   3   1   1     8851.71     8828.16     92.38 o 
   5   1   1    17245.20    17242.32    213.88 o 
   7   1   1       70.83       98.28     33.61 o 
   9   1   1      137.73      161.42     56.28 o 
 -10   2   1     3491.86     3727.71    214.64 o 
  -8   2   1     8665.90     8515.25    199.97 o 
  -6   2   1     8843.90     8996.41    170.73 o 
  -4   2   1    13293.11    12604.07    164.99 o 
  -2   2   1    47522.88    49446.46    269.54 o 
   0   2   1    30345.52    32357.61    183.27 o 
   2   2   1     4244.80     4197.45     68.30 o 
   4   2   1    20649.69    21630.74    196.54 o 
   6   2   1    25495.42    26134.31    385.71 o 
   8   2   1     3846.33     3976.14    157.62 o 
  10   2   1      217.71      168.17     82.91 o 
  -9   3   1      261.83      259.35     76.11 o 
  -7   3   1    18060.60    18143.76    314.93 o 
  -5   3   1    21493.31    20509.43    239.33 o 
  -3   3   1    41082.13    41382.19    280.75 o 
  -1   3   1    21951.55    23467.38    167.19 o 
   1   3   1   125727.78   133303.30    592.96 o 
   3   3   1    82698.20    82459.75    434.62 o 
   5   3   1     9383.85     9117.33    142.49 o 
   7   3   1      717.11      681.10     65.02 o 
   9   3   1     6082.27     6178.85    212.19 o 
 -10   4   1     1838.51     2270.55    175.62 o 
  -8   4   1     4857.95     5259.03    186.60 o 
  -6   4   1      109.89      116.66     36.14 o 
  -4   4   1      301.92      249.48     31.07 o 
  -2   4   1    61804.89    62584.44    367.65 o 
   0   4   1    22721.91    23046.57    206.59 o 
   2   4   1    12684.63    12500.09    131.02 o 
   4   4   1    11658.55    10959.72    173.77 o 
   6   4   1     6535.51     6564.57    136.43 o 
   8   4   1    14766.60    15244.19    337.27 o 
  10   4   1       61.61      114.62     82.45 o 
  -9   5   1      269.35      350.82     98.94 o 
  -7   5   1      922.66      992.89     92.85 o 
  -5   5   1     7777.06     7944.50    149.98 o 
  -3   5   1      159.56      139.60     26.51 o 
  -1   5   1     4018.04     4240.81     90.39 o 
   1   5   1    11948.02    11462.68    185.85 o 
   3   5   1     7449.56     7858.71    122.45 o 
   5   5   1     4939.44     4919.91    109.54 o 
   7   5   1      324.89      304.77     52.50 o 
   9   5   1      117.05      145.51     80.37 o 
 -10   6   1      134.94      148.72    153.94 o 
  -8   6   1     4143.64     4296.33    204.94 o 
  -6   6   1       72.12       73.04     31.71 o 
  -4   6   1     3064.28     2853.17     84.02 o 
  -2   6   1    16109.20    16413.36    176.84 o 
   0   6   1      879.54      886.76     43.01 o 
   2   6   1     7515.59     7527.15    123.18 o 
   4   6   1     4149.79     3827.74    107.65 o 
   6   6   1       18.59       72.22     32.74 o 
   8   6   1     1598.96     1584.17    140.25 o 
  10   6   1      334.08       94.04    152.20 o 
  -9   7   1      245.59      368.06    123.31 o 
  -7   7   1     4702.15     4483.30    192.55 o 
  -5   7   1    20253.10    20176.74    263.91 o 
  -3   7   1    12766.37    12790.34    176.76 o 
  -1   7   1      204.75      202.99     26.36 o 
   1   7   1    19251.59    19425.95    190.48 o 
   3   7   1    23380.00    23315.99    250.98 o 
   5   7   1     7825.24     7382.33    248.45 o 
   7   7   1       24.00        1.30     37.38 o 
   9   7   1     1111.36     1298.14    272.53 o 
  -8   8   1     2678.89     2606.13    213.41 o 
  -6   8   1     4517.98     4064.54    148.54 o 
  -4   8   1    16158.52    16048.97    226.98 o 
  -2   8   1    29684.64    29946.39    272.65 o 
   0   8   1    91656.74    95208.97    557.32 o 
   2   8   1      189.38      216.74     28.89 o 
   4   8   1     4369.14     4416.28    120.64 o 
   6   8   1    20709.20    21692.93    326.46 o 
   8   8   1     2847.82     2544.18    166.81 o 
  -9   9   1       16.46      128.55    107.27 o 
  -7   9   1     4382.02     4463.01    199.67 o 
  -5   9   1    12232.72    12284.62    244.16 o 
  -3   9   1     4257.63     4148.52    143.68 o 
  -1   9   1      322.26      320.61     37.76 o 
   1   9   1    20679.67    20363.39    213.60 o 
   3   9   1    21818.14    22280.95    263.56 o 
   5   9   1    10346.74    10698.26    680.02 o 
   7   9   1      484.07      360.26     83.86 o 
   9   9   1     1007.38      797.67    169.30 o 
  -8  10   1     1027.35     1105.79    251.81 o 
  -6  10   1      123.12      175.79     58.34 o 
  -4  10   1     3221.42     3206.16    145.29 o 
  -2  10   1    17404.03    17433.13    294.84 o 
   0  10   1     1575.92     1467.38     56.68 o 
   2  10   1     6064.10     6032.72    121.55 o 
   4  10   1     5296.35     5091.08    171.99 o 
   6  10   1      630.85      732.73    117.65 o 
  -7  11   1      305.71      316.84     93.15 o 
  -5  11   1      505.72      517.30     86.22 o 
  -3  11   1     1673.33     1668.27    109.04 o 
  -1  11   1        6.26       -7.46     25.39 o 
   1  11   1      348.95      295.67     39.36 o 
   3  11   1       89.70      134.61     40.85 o 
   5  11   1      243.09      209.89     87.44 o 
   7  11   1      455.09      163.85    105.28 o 
  -8  12   1      977.80      911.80    265.39 o 
  -6  12   1       40.47       71.04     57.79 o 
  -4  12   1      823.83      674.68    121.03 o 
  -2  12   1     6310.81     5916.85    164.54 o 
   0  12   1     2351.77     2125.05     84.16 o 
   2  12   1      877.98      811.10     70.96 o 
   4  12   1     2860.28     2894.32    196.40 o 
   6  12   1      732.34      708.44    108.88 o 
   8  12   1      775.44      103.81    121.25 o 
  -5  13   1     4014.25     3701.88    185.69 o 
  -3  13   1    14013.17    14783.27    271.46 o 
  -1  13   1      517.88      507.18     66.66 o 
   1  13   1     3102.76     2943.95    119.06 o 
   3  13   1    15706.02    16332.99    443.41 o 
   5  13   1      611.99      582.27    133.55 o 
   7  13   1      157.00       30.64     77.74 o 
  -6  14   1      557.03      185.62    112.54 o 
  -4  14   1     2805.03     2732.32    208.83 o 
  -2  14   1     8386.66     8587.74    214.75 o 
   0  14   1    10024.79    10161.55    229.87 o 
   2  14   1     1129.43     1241.32    109.50 o 
   4  14   1      370.47      324.29    109.27 o 
  -5  15   1     2818.79     3273.97    397.74 o 
  -3  15   1      132.42       90.09     82.06 o 
  -1  15   1      242.27      261.51     65.56 o 
   1  15   1     4865.93     5225.61    208.46 o 
   3  15   1      240.40      393.97    109.18 o 
   5  15   1     1857.59     2100.48    299.87 o 
  -4  16   1      130.95      133.31     89.41 o 
  -2  16   1      828.22     1029.41    155.90 o 
   0  16   1      836.61      970.76    116.09 o 
   2  16   1      314.60      348.66    116.61 o 
   4  16   1       47.21      -52.92     92.29 o 
  -3  17   1        0.03       63.59     82.87 o 
  -1  17   1       15.43       32.36     89.07 o 
   1  17   1     1167.05     1066.09    158.45 o 
   3  17   1        2.14      -33.08     90.90 o 
  -2  18   1      766.75      637.35    226.38 o 
   0  18   1     2122.01     2331.62    237.88 o 
   2  18   1       86.19      114.32    107.02 o 
 -10   0   2     7434.90     7976.66    540.18 o 
  -8   0   2     1945.56     1768.43    155.68 o 
  -6   0   2       97.04      136.63     46.51 o 
  -4   0   2    42481.23    40947.41    497.10 o 
  -2   0   2   151585.55   162010.42   1480.19 o 
   0   0   2    49725.02    51967.02    565.43 o 
   2   0   2    26020.68    27332.05    263.22 o 
   4   0   2    16869.36    16450.66    246.27 o 
   6   0   2    31574.03    31468.96    467.70 o 
   8   0   2      183.22      121.67     70.20 o 
  10   0   2        2.79       41.71     65.13 o 
 -11   1   2      160.23      197.23    141.98 o 
  -9   1   2     2183.62     2252.39    158.32 o 
  -7   1   2    11050.95    11117.69    237.67 o 
  -5   1   2    36757.47    37400.64    327.50 o 
  -3   1   2      669.27      665.96     51.03 o 
  -1   1   2     5019.34     5176.79     83.94 o 
   1   1   2    71314.88    75179.72    589.67 o 
   3   1   2    30484.03    30666.20    179.89 o 
   5   1   2     2259.38     2242.91     66.76 o 
   7   1   2     8214.73     8301.51    176.08 o 
   9   1   2     4949.26     5153.38    193.57 o 
 -10   2   2      395.24      541.86    150.59 o 
  -8   2   2     2380.81     2328.84    147.74 o 
  -6   2   2     6132.61     6154.69    142.84 o 
  -4   2   2     8378.54     9117.62    157.58 o 
  -2   2   2    31989.46    33281.24    237.28 o 
   0   2   2       40.79       69.31     13.46 o 
   2   2   2     1119.49     1076.99     36.10 o 
   4   2   2    28617.95    30012.29    235.61 o 
   6   2   2     1214.86     1066.72     64.25 o 
   8   2   2     2633.79     2764.63    134.08 o 
  10   2   2      659.11      273.72    156.80 o 
  -9   3   2      282.62      428.23    111.11 o 
  -7   3   2        0.78      122.07     45.45 o 
  -5   3   2     2795.62     2432.61     92.22 o 
  -3   3   2     8021.93     8130.03    116.10 o 
  -1   3   2     8219.33     8687.19    196.68 o 
   1   3   2     5485.95     5527.80     62.47 o 
   3   3   2        2.78       35.60     15.12 o 
   5   3   2      674.92      664.87     56.15 o 
   7   3   2     4877.50     4800.80    137.74 o 
   9   3   2       61.87      102.31     52.70 o 
 -10   4   2      866.16      966.11    182.76 o 
  -8   4   2      722.12      751.61     88.58 o 
  -6   4   2     4494.36     4401.65    136.26 o 
  -4   4   2    10402.20     9982.00    149.12 o 
  -2   4   2    60134.71    61521.22    409.54 o 
   0   4   2     5145.67     4914.04     77.89 o 
   2   4   2      427.51      408.03     23.58 o 
   4   4   2    34547.94    35935.65    297.88 o 
   6   4   2     6418.37     6248.60    133.00 o 
   8   4   2     5334.70     5223.37    166.74 o 
  10   4   2      593.00      657.43    141.33 o 
  -9   5   2      292.31      368.48    100.34 o 
  -7   5   2    21540.69    21965.95    335.63 o 
  -5   5   2    15276.81    15401.93    209.83 o 
  -3   5   2     8854.36     8678.62    123.65 o 
  -1   5   2    31800.67    31767.54    318.05 o 
   1   5   2    59170.18    61026.64    450.32 o 
   3   5   2    38541.44    37180.75    304.07 o 
   5   5   2     1317.84     1352.48     62.20 o 
   7   5   2     1559.07     1472.11     78.48 o 
   9   5   2     6260.84     6392.68    456.25 o 
 -10   6   2     3493.51     4540.94    307.26 o 
  -8   6   2     6014.50     5664.92    233.37 o 
  -6   6   2      473.05      464.22     60.89 o 
  -4   6   2    31113.63    30582.33    277.62 o 
  -2   6   2    65878.34    67313.51    404.84 o 
   0   6   2    30719.38    31138.91    302.35 o 
   2   6   2       11.20       42.76     15.05 o 
   4   6   2    16065.11    15340.67    197.45 o 
   6   6   2    17904.91    18218.08    236.15 o 
   8   6   2      414.14      500.54     86.72 o 
  10   6   2        1.65       -8.71    138.62 o 
  -9   7   2     4259.83     4377.82    284.68 o 
  -7   7   2     1963.35     1997.91    140.33 o 
  -5   7   2    19788.71    19969.09    247.40 o 
  -3   7   2      406.61      408.08     38.10 o 
  -1   7   2      197.83      327.27     30.64 o 
   1   7   2    46019.94    46785.84    333.27 o 
   3   7   2     3120.29     2870.61     73.83 o 
   5   7   2     5553.45     5368.16    130.54 o 
   7   7   2     1220.81     1290.76     95.90 o 
   9   7   2      870.35      930.35    164.57 o 
  -8   8   2        2.86      -32.64     64.77 o 
  -6   8   2        1.69       14.68     36.27 o 
  -4   8   2       90.86      104.13     34.77 o 
  -2   8   2      892.53      727.28     43.97 o 
   0   8   2        4.56       27.48     23.02 o 
   2   8   2      205.23      170.65     27.60 o 
   4   8   2       26.79       32.30     24.93 o 
   6   8   2      512.50      631.13     72.26 o 
   8   8   2       20.17       14.00     58.42 o 
  -9   9   2      786.77       87.21    268.00 o 
  -7   9   2      267.46      221.46     75.77 o 
  -5   9   2     3591.76     3428.55    132.29 o 
  -3   9   2      590.87      651.29     69.15 o 
  -1   9   2      174.56      141.94     26.31 o 
   1   9   2    16408.67    16384.13    192.14 o 
   3   9   2        1.84        4.79     19.15 o 
   5   9   2      605.61      620.42     81.43 o 
   7   9   2     1332.45     1324.64    128.06 o 
   9   9   2      279.51      388.06    133.97 o 
  -8  10   2      390.40      116.08    126.08 o 
  -6  10   2        9.20       27.09     39.06 o 
  -4  10   2    17128.66    16890.10    394.23 o 
  -2  10   2    18220.43    18095.57    303.92 o 
   0  10   2     9598.75     9439.11    170.36 o 
   2  10   2     1881.26     1775.45     69.95 o 
   4  10   2     7103.75     6985.09    273.76 o 
   6  10   2    10480.08    11398.85    533.91 o 
   8  10   2      214.79      151.35     83.46 o 
  -7  11   2     8816.37     9127.02    528.34 o 
  -5  11   2     6976.75     6594.50    192.95 o 
  -3  11   2     2041.59     1842.54    113.18 o 
  -1  11   2    20130.51    20962.38    281.82 o 
   1  11   2    19721.72    19811.59    235.58 o 
   3  11   2    19642.04    19760.84    448.69 o 
   5  11   2        0.10      -15.67     65.73 o 
   7  11   2      998.40      342.28    573.27 o 
  -8  12   2     1744.81     1855.64    320.07 o 
  -6  12   2     1369.55     1296.93    149.47 o 
  -4  12   2      431.40      467.22     96.66 o 
  -2  12   2    15356.55    15862.65    312.03 o 
   0  12   2     1285.12     1142.07     65.83 o 
   2  12   2      195.80      105.17     53.03 o 
   4  12   2     5431.53     5788.86    274.93 o 
   6  12   2     2410.46     2503.44    294.99 o 
   8  12   2     1737.65     2078.88    329.12 o 
  -7  13   2      167.46       58.29     58.58 o 
  -5  13   2     1597.56     1668.94    131.32 o 
  -3  13   2     1299.65     1090.12    117.80 o 
  -1  13   2      306.02      429.04     52.21 o 
   1  13   2     4605.06     4848.76    181.76 o 
   3  13   2     1401.61     1337.03    147.11 o 
   5  13   2      378.97      367.81    118.68 o 
   7  13   2       55.60      -18.41     54.19 o 
  -6  14   2       90.88       38.86     62.75 o 
  -4  14   2      241.05      293.25    153.24 o 
  -2  14   2      837.86      892.60     76.01 o 
   0  14   2      264.87      282.94     65.92 o 
   2  14   2      614.03      568.70    121.90 o 
   4  14   2      146.60      186.61     90.57 o 
   6  14   2      167.40      247.63    177.62 o 
  -5  15   2     1760.21     1653.54    174.80 o 
  -3  15   2       14.45      -23.41     71.81 o 
  -1  15   2     1095.98     1172.31     99.38 o 
   1  15   2     2986.33     2903.50    161.46 o 
   3  15   2     2342.17     2654.24    303.00 o 
   5  15   2        8.73      -37.38     91.65 o 
  -4  16   2     4428.38     4614.21    262.01 o 
  -2  16   2     2918.93     3190.71    216.46 o 
   0  16   2     2910.28     3076.03    172.53 o 
   2  16   2     3339.51     3396.77    337.48 o 
   4  16   2     2355.06     2035.70    299.52 o 
  -3  17   2       22.01      -28.21     87.42 o 
  -1  17   2      771.87      758.66    140.12 o 
   1  17   2     3955.22     4683.52    333.30 o 
   3  17   2     1803.20     2006.44    312.76 o 
  -2  18   2     1888.88     1894.64    299.52 o 
   0  18   2        5.15      -90.55    128.17 o 
   2  18   2      156.22      161.63     94.03 o 
 -11   1   3        0.17      224.93    137.07 o 
  -9   1   3     6182.88     6120.59    315.23 o 
  -7   1   3     1720.79     1771.08    123.03 o 
  -5   1   3     2528.99     1914.25     84.57 o 
  -3   1   3    12806.55    12393.79    198.77 o 
  -1   1   3     4905.97     4798.42     88.47 o 
   1   1   3    84817.05    89885.20    431.78 o 
   3   1   3      486.87      493.07     24.99 o 
   5   1   3      797.99      748.15     40.02 o 
   7   1   3     3662.96     3789.26    141.48 o 
   9   1   3      721.01      619.22     88.99 o 
 -10   2   3     3486.00     3190.45    258.83 o 
  -8   2   3      189.89      183.53     63.46 o 
  -6   2   3     7412.59     7077.96    194.05 o 
  -4   2   3   103575.66   107591.29    637.06 o 
  -2   2   3    47358.27    48214.15    381.47 o 
   0   2   3    36135.50    37632.67    284.13 o 
   2   2   3    66268.27    68139.80    588.01 o 
   4   2   3    31559.24    32449.08    298.41 o 
   6   2   3    24073.16    24372.55    254.67 o 
   8   2   3       86.94       71.25     44.48 o 
  10   2   3      337.02      235.84    175.33 o 
  -9   3   3     5701.06     5601.64    234.21 o 
  -7   3   3    32128.05    32768.05    412.59 o 
  -5   3   3     1947.86     1786.32     81.06 o 
  -3   3   3     1212.54     1006.31     48.94 o 
  -1   3   3   326933.94   346085.84   2246.07 o 
   1   3   3    66746.39    69261.16    538.89 o 
   3   3   3    75185.77    78855.16    426.03 o 
   5   3   3    10692.46    10418.27    153.15 o 
   7   3   3     3466.58     3285.88    115.13 o 
   9   3   3     6815.05     6805.67    313.52 o 
 -10   4   3      529.71      623.29    155.49 o 
  -8   4   3       33.49       43.11     47.97 o 
  -6   4   3    12415.80    11996.07    226.50 o 
  -4   4   3    18070.55    17216.72    220.41 o 
  -2   4   3    37054.24    36739.19    292.68 o 
   0   4   3       54.22       48.26     10.51 o 
   2   4   3     9528.63     9351.89    119.78 o 
   4   4   3    33030.39    32799.30    284.03 o 
   6   4   3     5415.32     5252.37    122.77 o 
   8   4   3      626.44      626.13     93.72 o 
  10   4   3     1268.95     1558.29    172.13 o 
  -9   5   3      662.89      796.02    127.31 o 
  -7   5   3       98.66      114.55     57.36 o 
  -5   5   3     3411.41     3385.19    110.37 o 
  -3   5   3     6977.31     6598.77    105.89 o 
  -1   5   3      911.85     1244.61     60.63 o 
   1   5   3     3843.66     3546.77     62.67 o 
   3   5   3      277.48      271.24     30.53 o 
   5   5   3        2.86       47.60     24.97 o 
   7   5   3     3162.51     2946.30    117.37 o 
   9   5   3       13.53       10.45     53.21 o 
 -10   6   3       16.15       40.68    115.91 o 
  -8   6   3      491.41      450.96     94.93 o 
  -6   6   3     2386.56     2213.12    104.01 o 
  -4   6   3      126.29       97.98     25.76 o 
  -2   6   3     1551.84     1494.05     95.28 o 
   0   6   3     6165.82     6014.32    105.98 o 
   2   6   3      120.42      130.20     18.70 o 
   4   6   3     6431.91     6281.39    125.62 o 
   6   6   3       61.25       83.40     30.12 o 
   8   6   3        0.85       55.19     43.93 o 
  10   6   3      577.13      677.06    232.65 o 
  -9   7   3     1328.05     1523.55    159.63 o 
  -7   7   3     5321.94     5178.57    210.03 o 
  -5   7   3     9755.68     8822.21    199.41 o 
  -3   7   3     2564.78     2417.17     89.83 o 
  -1   7   3    17284.65    16337.89    235.10 o 
   1   7   3    23196.69    23271.69    222.50 o 
   3   7   3     6846.95     7107.49    122.61 o 
   5   7   3     1750.36     1641.86     76.97 o 
   7   7   3     6914.47     6798.87    179.85 o 
   9   7   3     1412.58     1492.73    251.11 o 
  -8   8   3       41.45      129.14     68.98 o 
  -6   8   3     3079.83     3070.48    185.90 o 
  -4   8   3    34631.03    34299.63    383.01 o 
  -2   8   3    10550.75    10299.27    209.21 o 
   0   8   3      667.12      546.20     42.17 o 
   2   8   3    46615.20    48268.83    327.18 o 
   4   8   3    10582.55    10516.05    184.36 o 
   6   8   3     7975.70     8020.58    276.45 o 
   8   8   3      357.89      263.52     85.61 o 
  -9   9   3     3763.49     3588.33    387.64 o 
  -7   9   3     6300.64     6271.17    240.08 o 
  -5   9   3     2699.44     2619.47    118.60 o 
  -3   9   3     3247.57     2906.82    157.56 o 
  -1   9   3    20601.51    20763.15    298.21 o 
   1   9   3    30239.92    31301.09    298.03 o 
   3   9   3     4165.15     4074.08    111.80 o 
   5   9   3      798.10      744.22     82.94 o 
   7   9   3     6369.11     6783.54    250.07 o 
   9   9   3     2517.86     2654.06    242.08 o 
  -8  10   3      128.20       43.58     62.49 o 
  -6  10   3     5268.78     5283.39    180.77 o 
  -4  10   3     4431.92     4282.81    144.58 o 
  -2  10   3     9550.81     9616.21    223.27 o 
   0  10   3        1.69       -2.81     19.98 o 
   2  10   3      268.23      293.47     38.95 o 
   4  10   3     9402.66     9471.65    290.89 o 
   6  10   3     1380.87     1290.87    172.05 o 
   8  10   3      872.71      800.71    128.24 o 
  -7  11   3      135.10      203.02     90.87 o 
  -5  11   3      143.16      175.94     51.64 o 
  -3  11   3     1355.78     1241.42    100.15 o 
  -1  11   3      808.94      912.01     67.96 o 
   1  11   3      377.51      379.79     45.22 o 
   3  11   3      402.44      351.18     60.11 o 
   5  11   3       93.43      -54.93     66.10 o 
   7  11   3      393.92       34.47    148.75 o 
  -8  12   3      784.14      142.75    344.10 o 
  -6  12   3      848.65      924.26    113.48 o 
  -4  12   3      246.42      255.74     55.23 o 
  -2  12   3     4336.18     4208.34    164.03 o 
   0  12   3      349.32      388.57     60.86 o 
   2  12   3     1471.97     1410.53    105.84 o 
   4  12   3     4611.72     4594.02    248.10 o 
   6  12   3       35.05      -18.18     81.64 o 
   8  12   3       16.83      -54.30     54.30 o 
  -7  13   3     3447.53     3626.99    387.64 o 
  -5  13   3      645.08      452.79     85.21 o 
  -3  13   3       45.49       70.78     53.11 o 
  -1  13   3    10527.55    10639.53    197.91 o 
   1  13   3     4186.35     4197.08    171.90 o 
   3  13   3      284.58      296.19     87.77 o 
   5  13   3     2740.46     2646.87    212.65 o 
   7  13   3     1420.55     2108.14    318.33 o 
  -6  14   3     1632.99     1648.35    165.42 o 
  -4  14   3     7863.95     8347.20    267.98 o 
  -2  14   3     4015.69     4071.29    176.64 o 
   0  14   3       18.16       93.00     49.85 o 
   2  14   3     2301.69     2125.91    173.34 o 
   4  14   3     6186.74     6997.99    464.61 o 
   6  14   3     1955.67     1986.00    521.20 o 
  -5  15   3     1458.67     1626.22    164.42 o 
  -3  15   3      617.40      800.00    196.08 o 
  -1  15   3     1907.22     2091.38    142.00 o 
   1  15   3     6643.23     7087.99    240.20 o 
   3  15   3      930.38      776.66    220.11 o 
   5  15   3       52.20       36.11     99.29 o 
  -4  16   3      896.09     1083.56    154.26 o 
  -2  16   3       37.52      127.42     80.48 o 
   0  16   3      204.48      204.61     76.83 o 
   2  16   3      933.90     1180.32    239.62 o 
   4  16   3       10.70      120.16     86.84 o 
  -3  17   3      394.04      445.80    179.36 o 
  -1  17   3        2.88        4.21     82.36 o 
   1  17   3     1379.49     1646.75    178.75 o 
   3  17   3      213.04      -18.62     79.18 o 
  -2  18   3      521.87      446.49    193.99 o 
   0  18   3       38.42      167.52    149.76 o 
 -10   0   4     2183.00     2399.65    331.56 o 
  -8   0   4     6448.77     6923.11    439.88 o 
  -6   0   4    13979.13    13578.39    509.19 o 
  -4   0   4    72600.64    73745.48   1079.32 o 
  -2   0   4      136.44      235.09     58.51 o 
   0   0   4    54288.46    56170.21    425.50 o 
   2   0   4   135245.77   141170.89    930.96 o 
   4   0   4    22281.92    21247.24    219.45 o 
   6   0   4      568.45      530.05     63.85 o 
   8   0   4     2841.21     3057.37    199.58 o 
 -11   1   4      882.46      887.20    198.66 o 
  -9   1   4     5498.00     5800.41    322.16 o 
  -7   1   4     8395.39     8343.94    314.98 o 
  -5   1   4      747.55      903.05    133.91 o 
  -3   1   4    37359.45    37177.84    464.72 o 
  -1   1   4    35794.28    36642.96    432.10 o 
   1   1   4    43077.64    43809.56    263.21 o 
   3   1   4     1810.80     1743.85     48.99 o 
   5   1   4    13787.90    13599.97    146.02 o 
   7   1   4    18126.87    18453.49    308.98 o 
   9   1   4     1249.09     1370.45    111.93 o 
 -10   2   4      111.69      112.36    113.76 o 
  -8   2   4       61.79       -8.94     67.67 o 
  -6   2   4    11500.28    11565.09    334.66 o 
  -4   2   4      822.91      680.44     64.43 o 
  -2   2   4     8177.42     8154.22    148.77 o 
   0   2   4     6573.15     6180.97     79.44 o 
   2   2   4      373.59      304.12     21.79 o 
   4   2   4    17071.11    17279.88    193.53 o 
   6   2   4      698.81      681.29     50.94 o 
   8   2   4      183.22      125.72     49.18 o 
  10   2   4      712.42      756.31    155.89 o 
  -9   3   4      300.65      459.46    177.10 o 
  -7   3   4        0.69       51.76     56.77 o 
  -5   3   4     4146.35     4001.18    119.56 o 
  -3   3   4     3660.87     3419.78    112.04 o 
  -1   3   4    44180.67    46986.97    358.22 o 
   1   3   4     1135.26     1051.63     39.83 o 
   3   3   4      304.21      206.93     26.06 o 
   5   3   4       96.03       98.36     24.89 o 
   7   3   4      854.18      732.14     59.32 o 
   9   3   4      334.55      145.81    116.76 o 
 -10   4   4       36.70       95.42    107.43 o 
  -8   4   4      111.02      194.79     74.44 o 
  -6   4   4    20365.02    20531.88    300.73 o 
  -4   4   4    10896.32    10659.60    221.85 o 
  -2   4   4    35736.05    37871.63    360.74 o 
   0   4   4     8544.78     8268.96     79.45 o 
   2   4   4    12699.84    12762.14    197.63 o 
   4   4   4    22208.41    21880.35    229.13 o 
   6   4   4      156.62      136.94     33.74 o 
   8   4   4       54.83       33.58     44.74 o 
  10   4   4     1739.50     1991.19    203.84 o 
  -9   5   4     5781.09     6648.51    274.28 o 
  -7   5   4    14025.89    13989.01    476.36 o 
  -5   5   4     1943.02     1866.48     85.91 o 
  -3   5   4    11746.78    10831.98    176.94 o 
  -1   5   4   135025.17   139285.00    670.96 o 
   1   5   4     8587.45     8296.10    122.38 o 
   3   5   4     1022.98     1188.97     49.12 o 
   5   5   4    22607.66    22482.09    259.65 o 
   7   5   4     7604.09     7653.42    183.17 o 
   9   5   4     2607.82     2439.98    168.74 o 
 -10   6   4      623.88      773.62    144.59 o 
  -8   6   4     3321.04     3269.16    185.10 o 
  -6   6   4    11119.78    10992.11    431.95 o 
  -4   6   4    37520.58    37836.89    398.27 o 
  -2   6   4      324.01      215.11     31.35 o 
   0   6   4    12303.31    11678.38    151.38 o 
   2   6   4    47336.70    47693.55    432.37 o 
   4   6   4    31421.34    32349.41    325.73 o 
   6   6   4     2492.59     2257.95    100.68 o 
   8   6   4     1053.01     1143.06     95.57 o 
  -9   7   4     2867.35     2961.42    252.89 o 
  -7   7   4      458.23      523.86     93.35 o 
  -5   7   4      256.38      190.16     51.60 o 
  -3   7   4    20396.96    20019.33    393.16 o 
  -1   7   4    19032.83    19628.71    264.23 o 
   1   7   4    33974.11    34633.98    375.96 o 
   3   7   4      787.95      558.67     36.56 o 
   5   7   4      556.08      552.50     64.17 o 
   7   7   4     8874.89     9297.85    211.41 o 
   9   7   4      554.57      714.75    226.90 o 
  -8   8   4      271.50      374.86     92.74 o 
  -6   8   4      301.60      285.00     67.61 o 
  -4   8   4     3178.88     3027.48    115.65 o 
  -2   8   4      361.04      337.67     66.69 o 
   0   8   4        0.99       44.12     19.00 o 
   2   8   4     4324.52     4230.12     89.98 o 
   4   8   4      540.86      479.80     58.76 o 
   6   8   4      288.25      332.11     62.11 o 
   8   8   4        2.15       33.22     60.36 o 
  -9   9   4     2442.30     2528.86    358.73 o 
  -7   9   4       50.21       78.03     54.24 o 
  -5   9   4      537.06      524.77     69.24 o 
  -3   9   4     5079.41     4884.81    139.43 o 
  -1   9   4     1461.27     1458.52     72.24 o 
   1   9   4     8402.83     8435.44    149.49 o 
   3   9   4     4235.32     4230.66    151.07 o 
   5   9   4       26.38       53.60     41.62 o 
   7   9   4     2585.95     2677.55    169.09 o 
   9   9   4        4.25       10.98     81.78 o 
  -8  10   4     1003.10      950.11    252.15 o 
  -6  10   4     7601.76     7385.51    251.42 o 
  -4  10   4    31660.75    31484.37    393.40 o 
  -2  10   4      965.65      821.40     76.14 o 
   0  10   4      398.37      335.16     43.58 o 
   2  10   4    23679.99    24133.45    361.20 o 
   4  10   4     8005.20     8241.19    226.36 o 
   6  10   4     1448.38     1406.36    152.63 o 
   8  10   4      888.11      784.31    126.14 o 
  -7  11   4     5108.79     5201.82    288.09 o 
  -5  11   4     1136.13      982.71     87.59 o 
  -3  11   4     5108.76     5187.06    154.68 o 
  -1  11   4    33693.57    34048.23    406.62 o 
   1  11   4     4190.83     3917.71    126.77 o 
   3  11   4     1673.06     1652.99    109.62 o 
   5  11   4     6964.23     6955.89    305.97 o 
   7  11   4     1488.45     1612.30    142.21 o 
  -8  12   4      576.93      166.67    192.08 o 
  -6  12   4     4849.90     5056.53    189.68 o 
  -4  12   4     3685.49     3657.10    143.65 o 
  -2  12   4     3513.56     3452.36    151.99 o 
   0  12   4     4251.90     4130.53    130.22 o 
   2  12   4     6150.66     6475.68    234.18 o 
   4  12   4     8760.28     9474.54    349.55 o 
   6  12   4       31.69      -30.78     74.62 o 
  -7  13   4      153.61      240.51    109.00 o 
  -5  13   4       46.05       39.09     46.71 o 
  -3  13   4     2531.89     2517.49    121.27 o 
  -1  13   4     1318.23     1403.63     89.70 o 
   1  13   4     2108.89     2288.90    131.07 o 
   3  13   4       75.78       49.97     64.24 o 
   5  13   4        0.46        9.86     85.54 o 
   7  13   4      953.27      179.75    292.50 o 
  -6  14   4      465.15      352.22    153.81 o 
  -4  14   4       73.29      139.32     56.41 o 
  -2  14   4       31.87       60.76     42.47 o 
   0  14   4     1229.90     1226.14    109.28 o 
   2  14   4        5.78       30.67     95.78 o 
   4  14   4      570.27      425.88    123.00 o 
   6  14   4      301.04      232.31    129.08 o 
  -5  15   4        1.29      -46.79     51.85 o 
  -3  15   4     1138.94     1085.31     97.17 o 
  -1  15   4     3830.63     3704.18    182.07 o 
   1  15   4      973.14     1073.37    147.58 o 
   3  15   4        0.49      -67.09     67.09 o 
   5  15   4      907.02      988.21    187.52 o 
  -2  16   4      318.57      387.65     93.32 o 
   0  16   4       11.03       51.02     61.81 o 
   4  16   4      293.38      119.12    119.29 o 
  -3  17   4     1904.86     1991.46    302.66 o 
  -1  17   4     2778.22     3388.36    195.77 o 
   1  17   4     2449.99     3284.63    354.55 o 
   3  17   4        3.84      -73.88     76.15 o 
   0  18   4      615.55      622.58    151.40 o 
 -11   1   5      555.71      431.47    163.73 o 
  -9   1   5     2623.15     2891.84    243.80 o 
  -7   1   5     1391.32     1365.78    150.30 o 
  -5   1   5     1810.01     1871.08    223.77 o 
  -3   1   5    43645.99    43268.14    521.96 o 
  -1   1   5    30084.77    30958.12    227.96 o 
   1   1   5    12881.14    12736.15    131.50 o 
   3   1   5    20926.70    21610.23    147.95 o 
   5   1   5     3443.59     3440.98     74.98 o 
   7   1   5    14317.05    14320.12    273.40 o 
   9   1   5       46.57       68.07     54.96 o 
 -10   2   5        6.71       86.75    112.63 o 
  -8   2   5     9083.89     9172.16    360.29 o 
  -6   2   5    20650.92    20417.72    455.93 o 
  -4   2   5    24408.34    23580.88    475.77 o 
  -2   2   5    14129.80    14005.03    205.65 o 
   0   2   5    65267.56    67101.94    564.13 o 
   2   2   5    58369.73    56816.39    445.48 o 
   4   2   5     8423.72     8168.16    133.80 o 
   6   2   5      993.49      996.43     57.53 o 
   8   2   5     7378.22     7525.03    254.19 o 
  10   2   5     1461.12     1433.42    302.48 o 
  -9   3   5     5008.13     4864.14    294.01 o 
  -7   3   5     3741.15     3778.21    264.10 o 
  -5   3   5    13521.82    12757.12    267.52 o 
  -3   3   5    53547.11    53385.70    557.49 o 
  -1   3   5    72587.76    72456.20    361.01 o 
   1   3   5     3298.42     3426.15    177.01 o 
   3   3   5     5065.07     4639.51    101.46 o 
   5   3   5    26439.55    26360.15    329.57 o 
   7   3   5     2054.12     1910.60     84.24 o 
   9   3   5      878.32      927.83    142.62 o 
 -10   4   5      285.89      263.27    127.25 o 
  -8   4   5     1924.66     1879.15    151.57 o 
  -6   4   5    31510.12    31576.75    550.90 o 
  -4   4   5     3241.11     2767.93    116.60 o 
  -2   4   5    13672.18    14503.73    220.51 o 
   0   4   5    44276.36    44224.50    256.64 o 
   2   4   5    20916.04    20515.44    264.36 o 
   4   4   5    16778.45    16201.28    196.18 o 
   6   4   5     1648.49     1443.56     70.85 o 
   8   4   5     1438.23     1317.65    120.99 o 
  10   4   5     3086.31     3586.87    263.13 o 
  -9   5   5      739.21      771.46    152.07 o 
  -7   5   5        9.71      109.70     61.20 o 
  -5   5   5       29.44       83.41     43.96 o 
  -3   5   5     6106.71     5786.32    157.30 o 
  -1   5   5     4157.06     4582.26    101.03 o 
   1   5   5     3248.39     3129.17     78.89 o 
   3   5   5     1988.73     1824.32     77.63 o 
   5   5   5      252.90      300.15     41.90 o 
   7   5   5     1233.96     1360.35     87.85 o 
   9   5   5       66.59       71.16     63.13 o 
 -10   6   5      174.86      252.59    128.61 o 
  -8   6   5        0.97       17.05     57.50 o 
  -6   6   5     3049.94     3107.20    158.96 o 
  -4   6   5      728.50      658.87     71.39 o 
  -2   6   5      237.03      242.79     33.54 o 
   0   6   5     7955.00     7770.14     91.31 o 
   2   6   5      948.79      954.04     51.20 o 
   4   6   5     5255.41     5128.09    139.73 o 
   6   6   5     1275.32     1174.78     88.51 o 
   8   6   5       30.20       -2.74     45.70 o 
  -9   7   5     1268.71     1264.99    197.88 o 
  -7   7   5      599.82      581.22     99.19 o 
  -5   7   5    10083.88     9923.84    254.99 o 
  -3   7   5    36241.15    36288.27    372.78 o 
  -1   7   5    20145.42    19464.05    200.09 o 
   1   7   5     2326.45     2100.03     74.04 o 
   3   7   5     9324.90     9178.11    179.84 o 
   5   7   5    11345.79    11261.92    229.24 o 
   7   7   5     2957.92     2859.55    125.47 o 
   9   7   5        0.33      -60.31     60.31 o 
  -8   8   5     7565.10     8143.33    292.60 o 
  -6   8   5     9622.82     9305.63    270.07 o 
  -4   8   5    18496.46    17761.15    277.01 o 
  -2   8   5     1574.43     1554.62     73.32 o 
   0   8   5    16829.85    16618.93    210.46 o 
   2   8   5    39646.80    39753.41    410.40 o 
   4   8   5     1007.35      876.95     69.72 o 
   6   8   5       61.72       62.55     41.25 o 
   8   8   5     3442.84     3419.16    152.24 o 
  -7   9   5      280.88      307.83     81.44 o 
  -5   9   5       26.52       30.15     56.11 o 
  -3   9   5    29028.75    29874.28    351.91 o 
  -1   9   5    13672.16    12944.06    250.37 o 
   1   9   5     7135.52     7115.91    136.46 o 
   3   9   5     4041.29     3780.67    148.55 o 
   5   9   5     7013.08     6940.53    192.41 o 
   7   9   5     4259.47     4347.75    207.89 o 
  -8  10   5      163.90       63.39     59.10 o 
  -6  10   5     6414.45     6835.70    244.87 o 
  -4  10   5      177.13      140.81     45.16 o 
  -2  10   5      841.84      834.70     62.35 o 
   0  10   5    11380.02    11453.27    194.52 o 
   2  10   5      473.99      490.19     58.90 o 
   4  10   5     6276.64     6495.57    206.80 o 
   6  10   5       52.29       73.77     80.72 o 
   8  10   5       59.08      129.46     85.76 o 
  -7  11   5       44.12       54.84     64.89 o 
  -5  11   5      398.52      411.49     67.15 o 
  -3  11   5      226.71      233.59     48.62 o 
  -1  11   5      929.45      846.64     69.49 o 
   1  11   5      579.05      524.44     78.63 o 
   3  11   5       40.01       74.50     43.49 o 
   5  11   5      252.93      213.87     94.44 o 
   7  11   5        0.09       30.22     65.91 o 
  -8  12   5      224.61        2.41    160.38 o 
  -6  12   5     2617.29     2408.07    285.61 o 
  -4  12   5      147.98      132.15     46.84 o 
  -2  12   5      195.52      165.73     38.04 o 
   0  12   5     6429.78     6361.28    196.34 o 
   2  12   5      851.52      844.82     89.19 o 
   4  12   5      590.98      553.14    175.18 o 
   6  12   5      370.56      267.18    117.25 o 
  -7  13   5      666.55      604.60    150.05 o 
  -5  13   5     3172.57     3116.19    149.60 o 
  -3  13   5     6815.36     6837.98    193.90 o 
  -1  13   5    14314.37    13893.13    307.15 o 
   1  13   5       29.38      -19.41     33.09 o 
   3  13   5     1756.77     1526.93    263.82 o 
   5  13   5     6983.47     7664.08    350.77 o 
   7  13   5      910.00     1216.54    281.76 o 
  -4  14   5     2226.90     2294.56    129.26 o 
  -2  14   5      652.52      589.80     87.87 o 
   0  14   5     4996.33     4813.94    208.18 o 
   2  14   5     9199.46     9834.04    360.05 o 
   4  14   5     2969.60     3056.55    231.30 o 
   6  14   5        7.93       74.06    109.33 o 
  -5  15   5      160.06      183.06     72.02 o 
  -3  15   5     4732.61     5076.75    217.11 o 
  -1  15   5      569.90      722.75    104.13 o 
   1  15   5     1626.68     1729.14    171.73 o 
   3  15   5     1799.82     2155.16    291.16 o 
   5  15   5      516.25      730.25    163.27 o 
  -4  16   5      125.52       64.98    148.72 o 
  -2  16   5        6.99       -7.75     60.98 o 
   0  16   5      471.89      514.62    119.68 o 
   2  16   5      852.07     1129.82    254.59 o 
   4  16   5      277.25      145.92    113.71 o 
  -3  17   5      209.79      182.50    165.78 o 
  -1  17   5       52.66       16.99     70.24 o 
   1  17   5      119.44       32.03     75.89 o 
   3  17   5      587.12      874.53    259.47 o 
   0  18   5      944.90      864.32    170.53 o 
 -10   0   6     1344.40     1425.86    311.36 o 
  -8   0   6    26752.89    27007.02    884.63 o 
  -6   0   6    15476.32    15377.60    569.09 o 
  -4   0   6    17503.00    17458.58    511.97 o 
  -2   0   6    52891.93    52304.34    767.26 o 
   0   0   6    61300.29    61801.57    506.62 o 
   2   0   6   169391.80   181752.05   1176.94 o 
   4   0   6      775.85      986.21    263.13 o 
   6   0   6     1461.27     1137.67    110.34 o 
   8   0   6     7558.16     8322.76    410.62 o 
  10   0   6      419.11      -11.14     75.58 o 
  -9   1   6     3086.19     3409.57    253.35 o 
  -7   1   6     1549.46     1595.81    264.87 o 
  -5   1   6    29759.71    29916.23    523.45 o 
  -3   1   6    64423.45    65475.33    685.82 o 
  -1   1   6    25060.68    25792.04    217.26 o 
   1   1   6     4586.33     4186.36     79.47 o 
   3   1   6    25987.72    25063.11    252.34 o 
   5   1   6    21912.75    21754.91    218.07 o 
   7   1   6     1123.40     1060.02     83.57 o 
   9   1   6      196.16       56.88    115.69 o 
 -10   2   6     1543.42     1517.08    208.91 o 
  -8   2   6      194.86      104.27     87.25 o 
  -6   2   6     6889.13     6919.36    273.22 o 
  -4   2   6     1895.00     1751.62    119.93 o 
  -2   2   6      209.93      270.01     33.29 o 
   0   2   6    22578.69    23193.18    329.37 o 
   2   2   6       35.06       34.06     14.50 o 
   4   2   6     6397.46     6374.67    149.39 o 
   6   2   6     4554.20     4399.72    111.68 o 
   8   2   6      348.38      337.22     83.38 o 
  10   2   6      397.12      128.47    179.89 o 
  -9   3   6      621.41      749.40    158.21 o 
  -7   3   6      141.12       89.05     71.06 o 
  -5   3   6       75.88      141.39     43.60 o 
  -3   3   6     1461.45     1284.63     80.03 o 
  -1   3   6     1388.87     1150.71     41.27 o 
   1   3   6     2615.67     2447.40     83.84 o 
   3   3   6     1799.47     1468.49     95.50 o 
   5   3   6       72.09       81.42     24.78 o 
   7   3   6      102.32      149.61     50.47 o 
   9   3   6      262.77      142.94     94.95 o 
 -10   4   6     1502.94     1429.76    209.75 o 
  -8   4   6     2912.20     2843.83    408.71 o 
  -6   4   6    12999.97    12840.30    305.01 o 
  -4   4   6      227.61      171.20     42.50 o 
  -2   4   6      291.48      147.32     21.32 o 
   0   4   6    51976.27    52580.85    299.35 o 
   2   4   6     5660.64     5340.29    138.59 o 
   4   4   6     1064.25      988.83     53.52 o 
   6   4   6     3037.54     3006.53    110.91 o 
   8   4   6     1281.26     1309.75    105.70 o 
  -9   5   6     1255.42     1597.21    280.71 o 
  -7   5   6        0.27      -27.79     47.44 o 
  -5   5   6    25452.24    24886.56    396.31 o 
  -3   5   6    32545.58    31471.35    387.10 o 
  -1   5   6    29396.32    28954.69    271.90 o 
   1   5   6    17646.66    17433.50    212.34 o 
   3   5   6     8855.36     8593.42    194.45 o 
   5   5   6    28771.95    29041.34    357.84 o 
   7   5   6      256.15      257.08     53.16 o 
   9   5   6       58.55      117.18     67.74 o 
 -10   6   6     1840.08     1875.05    228.82 o 
  -8   6   6    11170.54    11710.12    422.79 o 
  -6   6   6    13141.06    13085.25    389.28 o 
  -4   6   6     1973.31     1690.54    102.66 o 
  -2   6   6    54528.18    55470.68    504.27 o 
   0   6   6    39888.61    40152.91    267.07 o 
   2   6   6    47993.88    48663.89    365.07 o 
   4   6   6      279.93      290.81     46.15 o 
   6   6   6     3419.28     3375.87    137.65 o 
   8   6   6     6283.18     6550.17    217.50 o 
  -9   7   6     1097.85     1009.74    188.55 o 
  -7   7   6     3972.81     3833.21    192.21 o 
  -5   7   6     4010.27     3641.82    162.52 o 
  -3   7   6    23014.65    22607.73    532.56 o 
  -1   7   6     3826.26     3811.49    103.73 o 
   1   7   6      129.53      148.47     28.88 o 
   3   7   6    19127.54    19315.46    268.58 o 
   5   7   6     3159.69     3273.04    130.02 o 
   7   7   6     4066.15     3995.21    147.04 o 
   9   7   6      306.56      275.74     83.34 o 
  -8   8   6       89.71      134.05     80.32 o 
  -6   8   6      142.75       81.20     50.72 o 
  -4   8   6       31.98       35.92     35.34 o 
  -2   8   6      427.77      548.49     85.86 o 
   0   8   6       71.40       61.78     19.45 o 
   2   8   6      239.76      229.16     37.78 o 
   4   8   6        0.59      -25.54     30.55 o 
   6   8   6       45.60       12.13     39.88 o 
   8   8   6       19.18       79.03     56.33 o 
  -9   9   6     1041.71     1023.96    191.66 o 
  -7   9   6      505.47      554.32     99.65 o 
  -5   9   6      372.77      300.99     68.38 o 
  -3   9   6     3403.87     3247.37    171.02 o 
  -1   9   6      186.52      178.38     31.09 o 
   1   9   6        6.56        5.06     29.26 o 
   3   9   6     8014.93     8077.10    186.07 o 
   5   9   6      176.39      162.74     50.76 o 
   7   9   6      939.71      691.69    107.79 o 
  -8  10   6     2896.16     3009.49    246.28 o 
  -6  10   6     4364.97     4036.27    238.16 o 
  -4  10   6       93.42       70.22     43.64 o 
  -2  10   6    10258.11    10337.99    179.75 o 
   0  10   6    11841.13    11537.16    272.71 o 
   2  10   6     7235.06     7294.68    257.55 o 
   4  10   6      576.72      450.53     74.54 o 
   6  10   6     2757.77     2766.38    163.00 o 
   8  10   6     2476.55     2569.45    186.53 o 
  -7  11   6       91.77      170.87     74.94 o 
  -5  11   6    12015.25    12500.82    322.33 o 
  -3  11   6    10131.34     9882.68    216.02 o 
  -1  11   6     6353.29     6015.57    135.02 o 
   1  11   6     4187.89     3907.97    149.04 o 
   3  11   6     8576.16     8737.70    243.66 o 
   5  11   6     8554.25     8626.99    343.71 o 
   7  11   6      295.95      182.50    164.04 o 
  -8  12   6     2118.61     2314.32    356.29 o 
  -6  12   6     4101.20     4104.76    252.05 o 
  -4  12   6        2.02      -15.35     34.21 o 
  -2  12   6      978.34      949.28     66.90 o 
   0  12   6    16508.79    16729.20    324.39 o 
   2  12   6     4895.21     5292.79    216.30 o 
   4  12   6      946.99     1160.36    148.85 o 
   6  12   6     1433.75     1627.86    273.05 o 
  -7  13   6      104.83       25.17    112.84 o 
  -5  13   6      631.45      692.81    176.27 o 
  -3  13   6     2905.79     2954.56    117.76 o 
  -1  13   6      698.77      796.41    168.01 o 
   1  13   6      315.82      204.04     57.52 o 
   3  13   6       79.19      169.67     84.45 o 
   5  13   6     1087.74     1269.93    181.38 o 
  -6  14   6      125.68      137.23     81.92 o 
  -4  14   6      460.14      539.21     79.65 o 
  -2  14   6      446.11      392.35     77.99 o 
   0  14   6     1063.42      984.39     98.41 o 
   2  14   6      125.29      206.08     92.82 o 
   4  14   6      409.16      366.66    129.73 o 
   6  14   6      483.18      546.35    163.50 o 
  -5  15   6     1593.12     1792.60    251.81 o 
  -3  15   6     2805.59     2867.35    171.39 o 
  -1  15   6      151.75      212.79     71.08 o 
   1  15   6      530.24      553.72    123.17 o 
   3  15   6     1850.53     2047.54    288.72 o 
   5  15   6      827.03      936.67    190.38 o 
  -4  16   6      473.03      213.13    144.88 o 
  -2  16   6     2334.74     2590.08    211.84 o 
   0  16   6     2277.31     2510.75    307.88 o 
   2  16   6     1806.49     2382.58    309.62 o 
   4  16   6      329.45      337.17    216.46 o 
  -3  17   6     3191.14     3206.96    374.05 o 
  -1  17   6      719.89      802.78    121.89 o 
   1  17   6       16.08       97.17    110.58 o 
  -9   1   7      205.19      232.89    112.25 o 
  -7   1   7     7589.89     7568.02    314.36 o 
  -5   1   7     1640.72     1259.74    115.19 o 
  -3   1   7    23938.39    23600.11    398.22 o 
  -1   1   7      984.37      759.84     39.85 o 
   1   1   7        4.53       21.59     13.48 o 
   3   1   7    24288.09    24787.61    257.64 o 
   5   1   7      508.13      491.94     39.82 o 
   7   1   7      825.59      767.32     81.16 o 
 -10   2   7     2423.09     2750.87    288.38 o 
  -8   2   7    11153.16    11502.30    482.02 o 
  -6   2   7     5118.10     5053.20    242.47 o 
  -4   2   7     3590.77     3369.27    163.15 o 
  -2   2   7    80783.59    82398.39    579.67 o 
   0   2   7    25521.11    24859.99    246.42 o 
   2   2   7     5021.35     4259.25     90.60 o 
   4   2   7     9104.86     9017.33    126.39 o 
   6   2   7    19020.32    19547.06    265.45 o 
   8   2   7     4626.84     4816.29    250.31 o 
  -9   3   7      298.95      360.37    126.84 o 
  -7   3   7     3928.18     4320.70    591.90 o 
  -5   3   7    54588.93    55414.44    752.60 o 
  -3   3   7    12903.09    11978.12    281.38 o 
  -1   3   7      836.35      658.06     38.65 o 
   1   3   7    65979.32    66952.44    511.98 o 
   3   3   7    38383.64    38408.34    591.07 o 
   5   3   7    13542.77    13273.82    195.82 o 
   7   3   7        2.41       31.09     40.07 o 
   9   3   7     1424.16     1557.93    168.30 o 
 -10   4   7     3171.72     3190.19    275.68 o 
  -8   4   7     4498.70     4598.64    270.54 o 
  -6   4   7      522.51      523.25     85.14 o 
  -4   4   7     8659.82     8052.94    208.48 o 
  -2   4   7    16967.82    17048.54    208.09 o 
   0   4   7    64444.11    65620.70    399.34 o 
   2   4   7      385.31      307.20     45.14 o 
   4   4   7      306.26      336.47     47.82 o 
   6   4   7     7839.97     7641.88    220.61 o 
   8   4   7     1786.80     1880.22    165.04 o 
  -9   5   7       48.70      -26.60     87.59 o 
  -7   5   7      930.16      898.31    112.62 o 
  -5   5   7     3994.91     3969.92    171.29 o 
  -3   5   7     6529.12     6252.70    172.61 o 
  -1   5   7     1390.28     1447.01     50.47 o 
   1   5   7       84.31      102.83     29.29 o 
   3   5   7     5080.17     4666.45    148.81 o 
   5   5   7     4336.62     4152.96    151.19 o 
   7   5   7      623.02      374.77     62.26 o 
   9   5   7        3.26       13.01     59.05 o 
 -10   6   7      625.99      204.96    266.61 o 
  -8   6   7        0.68       95.81     72.27 o 
  -6   6   7     2266.46     1923.75    133.89 o 
  -4   6   7     1607.09     1624.31    102.49 o 
  -2   6   7     4760.37     4570.19    140.60 o 
   0   6   7     8597.77     8512.62    116.71 o 
   2   6   7     3240.77     3150.95    118.26 o 
   4   6   7      441.50      410.49     55.62 o 
   6   6   7     4336.32     4058.44    154.76 o 
   8   6   7        2.50      -12.62     50.34 o 
  -9   7   7      162.06       59.25     68.42 o 
  -7   7   7     5562.26     5563.26    279.88 o 
  -5   7   7    22671.08    22183.85    397.62 o 
  -3   7   7    19767.80    19567.43    429.75 o 
  -1   7   7      881.90      966.21     59.20 o 
   1   7   7     9744.76     9343.49    160.09 o 
   3   7   7    14585.85    14246.42    274.88 o 
   5   7   7     3823.03     3684.05    140.74 o 
   7   7   7        1.13       -0.39     39.69 o 
   9   7   7      713.43      748.18    114.25 o 
  -8   8   7    11139.53    11944.30    442.89 o 
  -6   8   7      299.64      236.39     72.18 o 
  -4   8   7        3.23        2.20     35.67 o 
  -2   8   7    49039.92    49858.41    449.97 o 
   0   8   7    16544.07    15678.58    269.47 o 
   2   8   7    13019.59    12997.16    252.04 o 
   4   8   7     6816.46     6465.79    176.09 o 
   6   8   7     1444.50     1467.95    105.31 o 
   8   8   7     4382.38     4887.96    218.17 o 
  -9   9   7      195.34       94.96    122.26 o 
  -7   9   7     3023.01     2914.00    181.15 o 
  -5   9   7    15236.88    14895.31    340.09 o 
  -3   9   7     8010.78     8088.73    221.18 o 
  -1   9   7      238.26      248.64     41.94 o 
   1   9   7     8259.42     8093.90    197.31 o 
   3   9   7    17475.28    17813.05    283.06 o 
   5   9   7     4215.40     4222.21    158.80 o 
   7   9   7        4.78      -15.96     59.08 o 
  -8  10   7      681.82      882.67    277.58 o 
  -6  10   7     1119.72     1120.07    118.73 o 
  -4  10   7     1679.58     1713.66    131.73 o 
  -2  10   7     4076.26     3975.80    134.36 o 
   0  10   7    11633.04    11600.65    253.25 o 
   2  10   7     1935.21     1876.24    141.13 o 
   4  10   7      694.34      637.44     76.86 o 
   6  10   7     3519.07     3565.04    162.49 o 
   8  10   7      289.39      388.62    111.29 o 
  -7  11   7       32.28       50.71     66.94 o 
  -5  11   7      281.19      309.31     94.56 o 
  -3  11   7      343.71      365.59     68.52 o 
  -1  11   7     1221.06     1261.82     97.33 o 
   1  11   7     1394.83     1215.28     99.95 o 
   3  11   7      469.56      375.17     72.82 o 
   5  11   7      164.05      222.47     71.16 o 
   7  11   7       14.34       -8.89     81.42 o 
  -8  12   7     1048.94     1407.48    204.02 o 
  -6  12   7     1311.50      887.68    251.79 o 
  -4  12   7      530.30      642.94     95.98 o 
  -2  12   7     2637.26     2433.87    147.99 o 
   0  12   7     5513.55     5326.40    197.23 o 
   2  12   7       96.32       63.63     45.40 o 
   4  12   7       93.85       59.08    103.96 o 
   6  12   7     1549.73     1889.42    298.48 o 
  -7  13   7      553.66      321.58    260.17 o 
  -5  13   7     9501.09     9899.27    510.06 o 
  -3  13   7     1838.93     1709.70    130.13 o 
  -1  13   7     1402.70     1262.56    107.67 o 
   1  13   7     7894.81     7838.37    291.99 o 
   3  13   7     1205.89     1265.25    161.68 o 
   5  13   7     2311.90     2781.90    235.54 o 
  -6  14   7      596.71      335.49    178.20 o 
  -4  14   7      250.25      314.58    121.20 o 
  -2  14   7     7240.79     7415.31    251.95 o 
   0  14   7     4392.70     4458.89    188.41 o 
   2  14   7     2390.32     2590.08    253.20 o 
   4  14   7      520.28      569.46    157.07 o 
  -5  15   7      580.39      121.43    381.37 o 
  -3  15   7     2178.43     2351.18    160.15 o 
  -1  15   7      121.36      130.83     62.93 o 
   1  15   7      545.55      477.50    127.30 o 
   5  15   7      137.09      312.96    145.59 o 
  -4  16   7        2.69       46.52     62.68 o 
  -2  16   7      248.93      383.04    119.54 o 
   0  16   7      391.16      162.15    318.85 o 
   2  16   7       65.26       67.64     73.06 o 
  -3  17   7      175.62      122.57    110.66 o 
  -1  17   7      106.34      198.99    115.99 o 
   1  17   7      158.97       18.58    154.11 o 
 -10   0   8     4758.58     4880.79    455.55 o 
  -8   0   8    12064.43    12770.38    625.16 o 
  -6   0   8     3417.24     3057.90    268.87 o 
  -4   0   8    14768.10    13885.57    472.96 o 
  -2   0   8   128802.34   129115.58    968.62 o 
   0   0   8    30784.46    30368.05    366.38 o 
   2   0   8       21.05       99.90     51.72 o 
   4   0   8    23869.79    23811.12    290.94 o 
   6   0   8     3550.86     3698.47    146.57 o 
   8   0   8     4797.63     4628.99    369.18 o 
  -9   1   8     1045.01     1051.35    180.25 o 
  -7   1   8    12896.82    13068.99    417.51 o 
  -5   1   8    17352.56    17045.40    406.39 o 
  -3   1   8     4350.86     3742.87    158.88 o 
  -1   1   8    20744.25    20621.34    226.77 o 
   1   1   8    24209.88    23190.48    224.53 o 
   3   1   8    25422.83    25501.43    270.18 o 
   5   1   8      645.58      617.58     49.84 o 
   7   1   8     1348.61     1285.92     94.89 o 
 -10   2   8     1048.57     1116.14    201.45 o 
  -8   2   8       63.35      110.91     86.41 o 
  -6   2   8     1483.40     1296.42    135.73 o 
  -4   2   8    11648.57    11440.59    307.22 o 
  -2   2   8      589.69      510.22     41.80 o 
   0   2   8    20454.74    20353.19    210.68 o 
   2   2   8      585.60      443.26     37.81 o 
   4   2   8      216.44      298.55     31.87 o 
   6   2   8    11010.14    10983.58    233.43 o 
   8   2   8        8.88        1.57     48.68 o 
  -9   3   8       16.53       78.02    119.29 o 
  -7   3   8      290.13      333.95    104.91 o 
  -5   3   8       50.59       79.99     47.19 o 
  -3   3   8     1878.55     1775.67     80.71 o 
  -1   3   8     1364.83     1198.60     53.93 o 
   1   3   8      102.22       96.29     28.42 o 
   3   3   8     5299.61     5358.43     92.91 o 
   5   3   8      734.58      716.83     67.11 o 
   7   3   8        8.71       24.46     38.87 o 
   9   3   8      294.72      109.31    109.33 o 
 -10   4   8     2010.84     2061.62    242.63 o 
  -8   4   8      835.96      898.44    152.89 o 
  -6   4   8     1587.34     1782.24    159.66 o 
  -4   4   8    21179.73    20682.62    347.37 o 
  -2   4   8    32070.76    32257.06    317.15 o 
   0   4   8    27515.12    27289.00    273.87 o 
   2   4   8     2157.17     2008.12    116.47 o 
   4   4   8     3843.33     3917.80    131.76 o 
   6   4   8     8143.41     8197.62    204.55 o 
   8   4   8      293.12      261.01     71.32 o 
  -9   5   8     2438.39     2649.71    348.28 o 
  -7   5   8     7828.85     7499.83    400.70 o 
  -5   5   8    36109.13    36971.34    558.80 o 
  -3   5   8       18.68       32.51     19.52 o 
  -1   5   8     6722.43     6049.62    104.36 o 
   1   5   8    58320.28    58720.19    513.46 o 
   3   5   8    12016.50    11104.21    237.00 o 
   5   5   8      991.74      939.39     76.27 o 
   7   5   8     3294.22     3114.51    151.41 o 
   9   5   8     1060.36     1116.38    149.39 o 
 -10   6   8     3187.26     3244.92    409.23 o 
  -8   6   8     4782.37     4546.41    279.29 o 
  -6   6   8     1125.10     1026.14    109.96 o 
  -4   6   8    15567.30    14416.38    320.64 o 
  -2   6   8    23173.16    21862.97    313.13 o 
   0   6   8    13598.55    13061.87    150.38 o 
   2   6   8      230.33      280.39     48.23 o 
   4   6   8     7150.58     6982.96    190.96 o 
   6   6   8     6423.81     6247.43    190.37 o 
   8   6   8      921.32     1130.72    127.64 o 
  -9   7   8        0.66       36.06     78.75 o 
  -7   7   8     9159.95     9415.39    377.69 o 
  -5   7   8      148.49      135.69     53.31 o 
  -3   7   8    13791.52    13835.06    276.68 o 
  -1   7   8     9069.70     9096.82    168.15 o 
   1   7   8     1401.29     1194.50     64.81 o 
   3   7   8    16405.94    16634.87    306.70 o 
   5   7   8      141.61      100.11     45.16 o 
   7   7   8       11.80       16.43     50.05 o 
  -8   8   8       78.82       51.70     73.02 o 
  -6   8   8       38.28       -3.83     49.35 o 
  -4   8   8      208.84      181.95     55.43 o 
  -2   8   8      330.88      339.73     49.88 o 
   0   8   8      308.91      346.08     42.24 o 
   2   8   8     1611.30     1436.98     93.89 o 
   4   8   8      159.74      152.67     48.11 o 
   6   8   8      628.98      587.77     83.02 o 
   8   8   8      144.89      175.23     71.61 o 
  -9   9   8        0.14      -34.97     68.59 o 
  -7   9   8     2772.16     2544.70    177.51 o 
  -5   9   8       89.27       89.18     56.89 o 
  -3   9   8     2284.67     1979.92    116.98 o 
  -1   9   8     3532.28     3355.84    118.44 o 
   1   9   8     1735.82     1748.20     82.96 o 
   3   9   8     4518.10     4605.54    171.81 o 
   5   9   8      516.85      478.34     71.65 o 
   7   9   8       54.06       61.54     57.67 o 
  -8  10   8     2082.95     2109.31    375.45 o 
  -6  10   8      684.96      773.94    112.93 o 
  -4  10   8     7542.91     7558.84    238.12 o 
  -2  10   8    20285.65    20204.69    302.67 o 
   0  10   8     2078.55     1826.31    110.25 o 
   2  10   8      421.27      373.05     83.92 o 
   4  10   8     5281.15     5311.22    184.29 o 
   6  10   8     2801.30     2774.08    169.63 o 
  -7  11   8     3331.51     3340.65    202.15 o 
  -5  11   8    10242.17     9989.78    298.74 o 
  -3  11   8     1671.59     1368.38     94.64 o 
  -1  11   8     1158.57     1104.05     95.31 o 
   1  11   8    14611.49    14511.77    383.24 o 
   3  11   8     6068.37     6092.28    215.97 o 
   5  11   8     1480.19     1688.63    134.36 o 
   7  11   8      471.99      161.26    276.71 o 
  -6  12   8      106.57       98.66     70.37 o 
  -4  12   8     6102.56     6626.05    238.22 o 
  -2  12   8     2468.43     2574.81    161.55 o 
   0  12   8     9469.47     9481.73    268.23 o 
   2  12   8     1206.42     1147.43    125.63 o 
   4  12   8      723.48      717.77    103.60 o 
   6  12   8     3091.51     3504.74    362.56 o 
  -7  13   8     1183.62     1385.10    221.68 o 
  -5  13   8      827.79     1012.87    149.69 o 
  -3  13   8      645.09      556.52     93.40 o 
  -1  13   8     1235.75     1209.99    105.75 o 
   1  13   8      342.09      374.27     85.23 o 
   3  13   8     3511.43     3720.88    184.44 o 
   5  13   8      333.98       58.99    127.82 o 
  -6  14   8      399.32      361.62    181.56 o 
  -4  14   8      231.99      143.99     69.65 o 
  -2  14   8      290.74      316.04     80.12 o 
   0  14   8      518.67      474.85    101.99 o 
   2  14   8      787.47      597.12    127.63 o 
   4  14   8       27.37       30.48     97.58 o 
  -5  15   8     1253.08     1201.94    173.65 o 
  -3  15   8       72.85       16.01     62.17 o 
  -1  15   8     1431.68     1412.39    125.61 o 
   1  15   8     1276.43     1586.07    249.72 o 
   3  15   8      969.08     1164.47    186.00 o 
  -4  16   8      847.29     1026.98    134.03 o 
  -2  16   8     5626.26     5668.62    244.44 o 
   0  16   8      861.70     1034.74    252.85 o 
   2  16   8       25.23      -29.89     70.50 o 
  -1  17   8      858.78     1108.94    185.75 o 
   1  17   8     2089.75     2397.91    333.65 o 
  -9   1   9      220.86      314.70    117.89 o 
  -7   1   9    13630.49    14458.32    618.37 o 
  -5   1   9       42.84       46.12     47.02 o 
  -3   1   9     7903.67     8446.75    184.55 o 
  -1   1   9    19314.64    19352.06    220.95 o 
   1   1   9     5184.73     4950.48    106.71 o 
   3   1   9    10775.59    11003.29    178.71 o 
   5   1   9     3417.05     3328.14    103.09 o 
   7   1   9      189.33      180.01     52.95 o 
 -10   2   9     3093.64     3095.84    282.31 o 
  -8   2   9     1296.27     1522.58    176.17 o 
  -6   2   9     4363.15     4341.33    231.98 o 
  -4   2   9    31870.80    33077.97    545.58 o 
  -2   2   9    23056.16    21613.71    270.10 o 
   0   2   9       51.88      126.44     44.54 o 
   2   2   9     2062.32     1738.76     65.27 o 
   4   2   9    21303.85    21702.16    230.72 o 
   6   2   9     1607.06     1539.49     98.89 o 
   8   2   9      315.14      191.66     79.19 o 
  -9   3   9     8541.81     9550.88    589.64 o 
  -7   3   9    17758.85    17134.83    488.37 o 
  -5   3   9    24766.42    25006.74    513.02 o 
  -3   3   9     4742.34     4560.64    129.91 o 
  -1   3   9    21992.41    21013.05    228.14 o 
   1   3   9    89781.70    92473.88    850.11 o 
   3   3   9     3642.68     3156.86     75.06 o 
   5   3   9     1702.19     1610.98    105.71 o 
   7   3   9     5885.06     6418.55    201.39 o 
   9   3   9      513.96      662.08    215.93 o 
 -10   4   9     3532.20     4589.63    471.22 o 
  -8   4   9      208.57      296.90    108.99 o 
  -6   4   9     1923.39     1747.44    160.74 o 
  -4   4   9    25982.32    26022.31    357.47 o 
  -2   4   9    21110.95    21313.69    236.72 o 
   0   4   9     6292.65     6272.56    116.54 o 
   2   4   9    11428.97    11471.70    229.67 o 
   4   4   9     7696.31     7162.34    206.24 o 
   6   4   9     7526.91     7637.97    201.15 o 
   8   4   9       17.80       -8.94     51.35 o 
  -9   5   9       40.91       30.32    128.52 o 
  -7   5   9     1235.78     1265.83    156.35 o 
  -5   5   9       94.81      106.36     61.85 o 
  -3   5   9      214.32      199.56     32.20 o 
  -1   5   9     5938.53     5247.92    111.73 o 
   1   5   9      147.82      178.00     37.27 o 
   3   5   9     3924.51     3858.96    144.98 o 
   5   5   9      185.88      176.36     47.03 o 
   7   5   9      265.94      319.11     67.72 o 
   9   5   9      330.22      387.84     93.71 o 
 -10   6   9     1249.70     1218.63    313.45 o 
  -8   6   9       70.35      181.07     99.26 o 
  -6   6   9     1255.70     1045.01    115.56 o 
  -4   6   9     4135.60     4031.52    166.44 o 
  -2   6   9        2.58       14.05     24.60 o 
   0   6   9     1689.96     1542.04     60.57 o 
   2   6   9     5785.69     5345.19    165.54 o 
   4   6   9      575.99      619.25     69.49 o 
   6   6   9     2903.44     2647.38    132.28 o 
   8   6   9      456.52      509.48     89.46 o 
  -9   7   9     1092.11     1228.38    304.74 o 
  -7   7   9     4820.87     4959.19    230.07 o 
  -5   7   9      824.32      871.07     98.36 o 
  -3   7   9      767.74      803.19     79.32 o 
  -1   7   9    17788.08    17557.77    280.56 o 
   1   7   9     4559.89     4344.43    142.99 o 
   3   7   9     1537.29     1511.31    101.69 o 
   5   7   9      422.12      473.69     71.37 o 
   7   7   9     1919.06     1909.30    150.62 o 
  -8   8   9     1286.99     1177.48    232.08 o 
  -6   8   9     7694.74     7494.66    264.43 o 
  -4   8   9    13711.97    13198.91    304.97 o 
  -2   8   9    31616.35    31611.07    393.26 o 
   0   8   9       50.69      136.41     55.93 o 
   2   8   9     5292.67     5249.40    171.24 o 
   4   8   9    21050.02    21998.58    339.59 o 
   6   8   9     1746.25     1841.13    122.18 o 
   8   8   9     1132.80     1063.10    126.64 o 
  -9   9   9     2172.82     2562.34    386.76 o 
  -7   9   9     7907.34     8074.06    299.55 o 
  -5   9   9     3771.58     3882.16    205.20 o 
  -3   9   9     1123.95      940.98     79.29 o 
  -1   9   9    14494.24    14013.35    289.51 o 
   1   9   9    22001.35    22112.62    346.27 o 
   3   9   9     6909.78     6832.90    212.29 o 
   5   9   9      124.43       91.00     46.27 o 
   7   9   9     1641.16     1768.48    154.36 o 
  -8  10   9       42.98        8.09     77.88 o 
  -6  10   9      163.80      186.77     72.98 o 
  -4  10   9     7109.29     7312.74    239.87 o 
  -2  10   9     1968.37     1976.13    125.49 o 
   0  10   9     3259.63     3131.06    140.71 o 
   2  10   9      465.42      462.97     91.77 o 
   4  10   9      869.01      958.84     90.45 o 
   6  10   9     2011.31     2011.00    153.82 o 
  -7  11   9       10.34       88.15     64.94 o 
  -5  11   9      125.34      211.30     71.58 o 
  -3  11   9        0.84      -39.02     39.02 o 
  -1  11   9      675.88      590.67     84.66 o 
   1  11   9       64.48      113.99     56.36 o 
   3  11   9      704.94      650.05     93.29 o 
   5  11   9      381.94      337.83     76.06 o 
   7  11   9        0.43      -55.25     84.68 o 
  -6  12   9      457.15      704.22    144.77 o 
  -4  12   9     2540.76     2523.93    161.32 o 
  -2  12   9      179.75      310.24     68.46 o 
   0  12   9       31.32       15.25     39.63 o 
   2  12   9     3372.73     3375.29    206.39 o 
   4  12   9     1108.20     1110.76    123.88 o 
   6  12   9      598.32      220.78    378.58 o 
  -7  13   9     1454.34     1804.50    214.57 o 
  -5  13   9     2274.19     2044.05    286.98 o 
  -3  13   9     1372.32     1399.48    125.17 o 
  -1  13   9     3393.83     3137.70    191.94 o 
   1  13   9     8658.43     8856.18    328.17 o 
   3  13   9       41.69      107.32     61.29 o 
   5  13   9      188.43       97.94    108.66 o 
  -6  14   9      853.41      309.58    369.18 o 
  -4  14   9     5548.30     5613.28    245.26 o 
  -2  14   9     5207.29     5303.82    227.77 o 
   0  14   9      200.81      138.50     68.29 o 
   2  14   9      776.73      565.53    229.30 o 
   4  14   9     3191.33     3516.94    265.11 o 
  -5  15   9       16.68        1.59     67.33 o 
  -3  15   9      260.77      207.43     75.92 o 
  -1  15   9     2409.44     2533.95    662.78 o 
   1  15   9      951.64     1287.24    244.49 o 
   3  15   9     1432.56     1581.30    203.21 o 
  -4  16   9      271.56      176.44     88.12 o 
  -2  16   9      687.40      956.27    124.23 o 
   0  16   9       73.98      199.91    149.41 o 
   2  16   9        2.56      -56.10     73.35 o 
  -1  17   9      661.41      980.06    265.04 o 
 -10   0  10      214.50      221.85    188.07 o 
  -8   0  10       95.85      157.42    137.92 o 
  -6   0  10    33094.86    33286.50    907.27 o 
  -4   0  10    21427.14    20128.49    602.18 o 
  -2   0  10    27019.59    27365.79    562.30 o 
   0   0  10    27974.95    27938.80    404.35 o 
   2   0  10    30828.80    31649.45    434.28 o 
   4   0  10    30051.16    30546.60    483.91 o 
   6   0  10     1713.83     1443.84    125.37 o 
   8   0  10       60.92      -58.16     58.16 o 
  -9   1  10     4253.01     4495.21    298.33 o 
  -7   1  10     4611.61     4780.85    263.74 o 
  -5   1  10       14.55       23.19     37.99 o 
  -3   1  10    19816.07    19880.74    253.96 o 
  -1   1  10    36494.35    36740.30    327.27 o 
   1   1  10    10740.66    10040.60    194.05 o 
   3   1  10      521.14      512.52     60.42 o 
   5   1  10     7110.50     6704.02    145.66 o 
   7   1  10     4243.94     4228.61    252.30 o 
 -10   2  10      649.42      654.75    176.06 o 
  -8   2  10     1080.44      750.87    145.34 o 
  -6   2  10     1757.64     1748.19    160.63 o 
  -4   2  10    15685.55    15247.81    562.47 o 
  -2   2  10     1630.80     1710.36     71.11 o 
   0   2  10      994.25      850.69     50.31 o 
   2   2  10    10051.83     9946.64    160.94 o 
   4   2  10     2172.17     1858.52     73.57 o 
   6   2  10     1705.11     1545.24    150.31 o 
   8   2  10      212.56       85.27    123.64 o 
  -9   3  10       18.70       96.69     95.14 o 
  -7   3  10      396.58      509.48    124.38 o 
  -5   3  10      209.70      133.83    112.15 o 
  -3   3  10      191.54      213.09     34.17 o 
  -1   3  10     4218.30     4109.99    104.02 o 
   1   3  10     3457.86     3559.60     91.90 o 
   3   3  10      598.71      483.56     62.60 o 
   5   3  10     4626.25     4459.66    145.46 o 
   7   3  10      227.35      248.74     64.05 o 
   9   3  10       56.01       23.29     70.09 o 
 -10   4  10      930.30      261.83    435.35 o 
  -8   4  10     1659.12     1526.79    181.37 o 
  -6   4  10     4149.52     4248.75    237.89 o 
  -4   4  10    17422.16    17310.60    423.10 o 
  -2   4  10     3382.34     3311.51     96.88 o 
   0   4  10      139.37      187.12     29.50 o 
   2   4  10    15710.15    15831.78    280.50 o 
   4   4  10     2743.25     2578.46    130.97 o 
   6   4  10     1651.99     1461.01    118.92 o 
   8   4  10      412.48      255.65     99.93 o 
  -7   5  10     5595.26     5406.60    286.16 o 
  -5   5  10     2114.69     2129.61    164.99 o 
  -3   5  10    23108.59    22513.54    261.42 o 
  -1   5  10    18555.40    17773.22    219.56 o 
   1   5  10    34943.61    34226.35    407.81 o 
   3   5  10     1676.27     1499.94     98.56 o 
   5   5  10     1808.98     1914.29    108.21 o 
   7   5  10     5920.95     6127.82    207.50 o 
  -8   6  10      295.15      435.58    129.91 o 
  -6   6  10    19848.80    18264.20    490.75 o 
  -4   6  10    18382.78    18375.53    393.20 o 
  -2   6  10     7385.88     7107.08    189.16 o 
   0   6  10     7008.24     6970.79    173.76 o 
   2   6  10    13631.54    13165.76    267.32 o 
   4   6  10    14458.52    14568.68    316.27 o 
   6   6  10      915.28     1024.77     98.66 o 
   8   6  10      226.69      276.95     77.49 o 
  -9   7  10     1578.35     1841.01    320.42 o 
  -7   7  10     3390.57     3306.53    238.54 o 
  -5   7  10       39.07       27.58     44.92 o 
  -3   7  10      648.02      498.18     63.79 o 
  -1   7  10    21500.03    21656.34    276.95 o 
   1   7  10     6370.50     6023.05    173.69 o 
   3   7  10     3247.05     2972.27    154.83 o 
   5   7  10     1906.96     1996.72    117.61 o 
   7   7  10      382.49      517.32    101.95 o 
  -8   8  10        0.87       81.71     90.60 o 
  -6   8  10      242.30      297.07     81.33 o 
  -4   8  10      544.68      465.08     79.01 o 
  -2   8  10     2425.09     2295.34    103.69 o 
   0   8  10       52.69       23.37     32.16 o 
   2   8  10      190.42      207.61     51.49 o 
   4   8  10     1685.38     1710.77    107.59 o 
   6   8  10      276.15      200.84     63.50 o 
   8   8  10      355.50      336.54     90.34 o 
  -9   9  10      323.66      143.08    280.71 o 
  -7   9  10     2259.19     2137.61    172.54 o 
  -5   9  10      177.79      188.83     71.72 o 
  -3   9  10      459.91      295.72     57.03 o 
  -1   9  10     7541.19     7620.17    221.72 o 
   1   9  10      126.58      193.49     61.53 o 
   3   9  10      297.86      254.88     60.41 o 
   5   9  10     2775.71     2960.45    146.13 o 
   7   9  10       20.19       45.44     58.50 o 
  -8  10  10       14.90      -42.51     79.42 o 
  -6  10  10     5776.02     6162.57    255.50 o 
  -4  10  10     8759.88     8653.33    266.21 o 
  -2  10  10     5845.33     5726.55    206.88 o 
   0  10  10     1779.17     1805.96    113.92 o 
   2  10  10      601.68      526.43    108.49 o 
   4  10  10     5298.70     5556.98    239.13 o 
   6  10  10       13.14       -4.94     51.26 o 
  -7  11  10     2458.99     2569.28    227.24 o 
  -5  11  10     1164.77     1133.70    127.60 o 
  -3  11  10    10467.78    10292.85    292.29 o 
  -1  11  10     7782.04     7390.98    233.41 o 
   1  11  10    10489.33    10752.14    349.44 o 
   3  11  10      375.77      408.12     95.91 o 
   5  11  10      427.31      264.49    114.17 o 
  -6  12  10     1072.11     1327.03    171.27 o 
  -4  12  10     3592.19     3934.44    198.98 o 
  -2  12  10      786.53      862.00    107.07 o 
   0  12  10       12.10       25.86     75.05 o 
   2  12  10     6710.85     6872.20    317.11 o 
   4  12  10     1873.15     2088.08    184.49 o 
   6  12  10     1111.94      493.15    545.41 o 
  -5  13  10       14.80       14.46     50.79 o 
  -3  13  10      392.03      477.87     92.73 o 
  -1  13  10     1980.09     1878.67    194.97 o 
   1  13  10     1056.99     1091.67    129.68 o 
   3  13  10      754.56      876.96    123.05 o 
   5  13  10      223.68      176.40    119.29 o 
  -6  14  10      222.60       19.41     91.77 o 
  -4  14  10      603.36      744.49    115.21 o 
  -2  14  10      116.28       81.26     62.90 o 
   0  14  10      171.59       91.84     80.28 o 
   2  14  10      691.76      710.74    108.89 o 
   4  14  10       11.89      112.26    134.26 o 
  -5  15  10        0.21       17.20     72.95 o 
  -3  15  10     1099.93     1135.22    132.14 o 
  -1  15  10     1217.24     1176.43    145.84 o 
   1  15  10      313.18      379.07    101.22 o 
   3  15  10       34.80       79.31    109.19 o 
  -2  16  10     1540.04     1658.80    148.05 o 
   0  16  10     1177.47     1186.94    267.13 o 
   2  16  10     1089.99      248.06    472.27 o 
  -9   1  11     1095.10      343.69    475.58 o 
  -7   1  11      320.02      297.81     91.17 o 
  -5   1  11     5242.54     5250.97    239.32 o 
  -3   1  11     3078.83     2939.19    101.26 o 
  -1   1  11    34120.09    34591.37    329.37 o 
   1   1  11      832.72      927.29     56.93 o 
   3   1  11        1.09       -0.49     21.55 o 
   5   1  11     4979.14     4780.31    181.90 o 
   7   1  11      231.65      188.83     86.56 o 
 -10   2  11       28.21      -23.91     82.14 o 
  -8   2  11     2489.92     2566.93    217.57 o 
  -6   2  11    25492.47    26150.70    576.33 o 
  -4   2  11     9854.71     9134.98    216.60 o 
  -2   2  11       98.94      124.21     27.79 o 
   0   2  11    27019.95    27113.98    281.12 o 
   2   2  11    18755.82    18337.44    231.95 o 
   4   2  11     9655.66     9240.55    318.27 o 
   6   2  11       61.12      170.69    105.18 o 
   8   2  11     1019.96      886.72    231.26 o 
  -7   3  11     1729.21     1664.36    174.84 o 
  -5   3  11     1392.95     1308.50    129.83 o 
  -3   3  11    43935.03    44254.97    445.87 o 
  -1   3  11    22850.01    22753.76    262.30 o 
   1   3  11     7730.63     7425.07    138.45 o 
   3   3  11     5787.94     5196.32    182.98 o 
   5   3  11     4075.76     3909.52    141.95 o 
   7   3  11     4226.78     4531.61    179.25 o 
 -10   4  11       74.73      -78.88    121.03 o 
  -8   4  11     2975.61     3029.97    248.85 o 
  -6   4  11     1853.40     1702.26    162.11 o 
  -4   4  11    11417.09    11377.52    288.94 o 
  -2   4  11     1650.42     1679.15     73.25 o 
   0   4  11      391.03      397.44     43.20 o 
   2   4  11    22665.60    22456.00    347.97 o 
   4   4  11      806.93      801.79     84.37 o 
   6   4  11      294.17      250.85     67.93 o 
   8   4  11     1424.20     1468.58    148.27 o 
  -9   5  11       66.83      -74.09     74.09 o 
  -7   5  11      772.72      723.30    143.70 o 
  -5   5  11     1142.43      986.62    123.83 o 
  -3   5  11     1240.64     1262.56     68.80 o 
  -1   5  11     4759.87     4672.69    117.01 o 
   1   5  11     1345.63     1263.80     85.97 o 
   3   5  11       26.36       39.36     33.17 o 
   5   5  11     7036.68     6737.90    193.81 o 
   7   5  11      212.67      212.04     91.51 o 
  -8   6  11      746.85     1013.52    179.27 o 
  -6   6  11      153.98      229.18     88.28 o 
  -4   6  11     3465.06     3443.34    196.85 o 
  -2   6  11     1193.38     1064.76     81.54 o 
   0   6  11       99.50      171.92     40.41 o 
   2   6  11     4887.88     5305.30    176.35 o 
   4   6  11      170.78      166.26     54.63 o 
   6   6  11        1.02      -17.93     50.37 o 
   8   6  11      389.64      352.46     88.79 o 
  -9   7  11     2103.89     2093.16    340.27 o 
  -7   7  11      439.29      500.41    129.38 o 
  -5   7  11     1807.21     1819.47    199.04 o 
  -3   7  11    20504.25    19718.56    353.47 o 
  -1   7  11    12139.04    11748.12    330.42 o 
   1   7  11     1570.05     1319.39     89.35 o 
   3   7  11      463.04      478.96     75.19 o 
   5   7  11     5608.75     5858.12    238.73 o 
   7   7  11     1100.47     1246.97    134.65 o 
  -8   8  11     1537.93     1469.00    306.14 o 
  -6   8  11    15675.46    16149.41    398.41 o 
  -4   8  11     2898.96     2862.46    132.71 o 
  -2   8  11      404.30      355.48     68.89 o 
   0   8  11    18805.78    18557.32    919.98 o 
   2   8  11     9946.56     9624.73    245.60 o 
   4   8  11     3141.27     3314.83    165.56 o 
   6   8  11      271.58      410.13     81.55 o 
  -7   9  11     1535.00     1354.80    252.92 o 
  -5   9  11     1536.74     1486.78    127.65 o 
  -3   9  11     2282.81     2528.74    122.48 o 
  -1   9  11    13800.38    13407.64    301.09 o 
   1   9  11      160.46      208.56     64.02 o 
   3   9  11       82.97       77.17     46.82 o 
   5   9  11     4164.76     4280.51    176.17 o 
   7   9  11      876.46      879.26    147.55 o 
  -8  10  11     1783.90     2058.24    228.63 o 
  -6  10  11      961.10      984.98    134.66 o 
  -4  10  11     6827.40     6472.72    238.18 o 
  -2  10  11      662.34      582.66     88.79 o 
   0  10  11       37.87       30.91     37.13 o 
   2  10  11     9133.83     9400.59    329.75 o 
   4  10  11      294.88      313.25     66.88 o 
   6  10  11      531.66      312.34     95.97 o 
  -7  11  11      290.38      173.31    114.88 o 
  -5  11  11       14.13      -49.74     56.80 o 
  -3  11  11      256.54      263.79     74.96 o 
  -1  11  11       57.29       52.99     50.82 o 
   1  11  11      332.64      345.88     85.34 o 
   3  11  11       57.60        1.02     52.57 o 
   5  11  11       97.39       94.41     79.29 o 
  -6  12  11      578.57      289.25    212.82 o 
  -4  12  11     1189.05     1062.48    123.91 o 
  -2  12  11      478.23      472.97     88.59 o 
   0  12  11     1016.40     1084.51    125.68 o 
   2  12  11     3796.29     3509.09    216.57 o 
   4  12  11        0.68      -49.82     55.09 o 
  -5  13  11      340.16      127.19     77.84 o 
  -3  13  11     6728.42     6857.59    264.64 o 
  -1  13  11     2843.62     2885.11    166.62 o 
   1  13  11      828.82      935.92    126.87 o 
   3  13  11     1601.33     1842.27    258.60 o 
   5  13  11      810.75      241.81    365.00 o 
  -4  14  11     2683.10     2662.92    183.89 o 
  -2  14  11        0.39        7.23     56.06 o 
   0  14  11     1865.71     2126.27    275.32 o 
   2  14  11     3368.11     3526.85    238.50 o 
   4  14  11     1648.96     1806.53    312.41 o 
  -3  15  11      552.68      613.53    122.59 o 
  -1  15  11     4295.01     4372.22    266.31 o 
   1  15  11      205.85      276.62    106.18 o 
   3  15  11       82.57       69.06    119.21 o 
  -2  16  11       87.77       57.27     91.48 o 
   0  16  11       79.43      450.33    183.54 o 
 -10   0  12     2099.15     2197.65    361.86 o 
  -8   0  12    11901.54    11581.70    624.47 o 
  -6   0  12    26699.18    29093.56    875.92 o 
  -4   0  12      178.06      156.54     51.47 o 
  -2   0  12     2457.87     2451.96    130.47 o 
   0   0  12    48058.84    48168.40    576.87 o 
   2   0  12     6956.94     6280.39    301.96 o 
   4   0  12     2026.07     2238.74    147.50 o 
   6   0  12     3570.71     3492.55    322.86 o 
   8   0  12      120.68      -65.13     65.13 o 
  -9   1  12     1292.72     1508.40    288.38 o 
  -7   1  12      596.35      653.06    143.32 o 
  -5   1  12    10310.01    10756.41    348.06 o 
  -3   1  12    15245.51    14857.00    234.79 o 
  -1   1  12    12586.32    12505.34    200.35 o 
   1   1  12       57.16       86.58     26.98 o 
   3   1  12     5095.57     4936.53    167.59 o 
   5   1  12     7875.09     7653.31    309.56 o 
   7   1  12      895.42      406.13    443.71 o 
 -10   2  12        0.60       37.89     91.55 o 
  -8   2  12     3132.87     3296.14    252.67 o 
  -6   2  12      184.32      179.29     75.60 o 
  -4   2  12     6058.09     5874.61    155.22 o 
  -2   2  12     5851.69     5708.51    138.92 o 
   0   2  12      421.32      414.18     45.67 o 
   2   2  12     8708.79     9098.46    353.40 o 
   4   2  12      140.54      174.80     53.09 o 
   6   2  12        0.71       10.02     59.83 o 
   8   2  12     1304.09     1015.58    262.25 o 
  -9   3  12       33.87       45.09     70.47 o 
  -7   3  12     1830.55     1776.97    178.80 o 
  -5   3  12      912.11      878.98     82.56 o 
  -3   3  12       62.54       75.85     27.39 o 
  -1   3  12      349.06      442.00     46.64 o 
   1   3  12      899.98      659.34     67.57 o 
   3   3  12        3.34        1.22     27.69 o 
   5   3  12     2387.94     2221.75    140.29 o 
   7   3  12      166.61       61.04     73.38 o 
  -8   4  12     5109.86     5402.87    311.63 o 
  -6   4  12      655.41      657.96    130.75 o 
  -4   4  12     4603.74     4727.33    137.95 o 
  -2   4  12     6577.37     6308.92    144.62 o 
   0   4  12     2127.29     2076.04     80.53 o 
   2   4  12    10448.08    10170.01    240.45 o 
   4   4  12      720.23      764.44     91.13 o 
   6   4  12      219.70      274.68     73.60 o 
   8   4  12     1357.41     1778.67    293.60 o 
  -9   5  12     3367.20     3871.13    428.04 o 
  -7   5  12     1006.74     1003.30    168.06 o 
  -5   5  12     8396.73     8174.32    314.39 o 
  -3   5  12    27023.07    27439.92    411.70 o 
  -1   5  12     3689.35     3709.32    182.62 o 
   1   5  12      710.40      694.76     74.81 o 
   3   5  12    14377.13    14148.58    306.95 o 
   5   5  12     2218.92     2367.95    124.95 o 
   7   5  12     2318.49     2304.57    301.26 o 
  -8   6  12     5873.35     5994.94    484.46 o 
  -6   6  12    14077.31    14243.55    452.76 o 
  -4   6  12     1974.98     1713.33    116.54 o 
  -2   6  12     3518.90     3376.05    137.82 o 
   0   6  12    28411.93    28967.32    420.18 o 
   2   6  12    10696.98    10596.26    257.08 o 
   4   6  12     5440.59     5411.59    205.59 o 
   6   6  12      823.43      878.46    116.57 o 
  -9   7  12      159.47       61.19    105.01 o 
  -7   7  12       53.11      120.07     86.27 o 
  -5   7  12     6630.31     6986.82    304.27 o 
  -3   7  12     5576.72     5395.02    190.99 o 
  -1   7  12    13743.43    13518.04    565.61 o 
   1   7  12        4.19       40.83     80.80 o 
   3   7  12     1136.79     1190.80    100.93 o 
   5   7  12     4030.57     3946.36    165.46 o 
   7   7  12      192.14      187.13     78.61 o 
  -8   8  12       66.80      -12.21     82.88 o 
  -6   8  12      170.78      155.25     85.77 o 
  -4   8  12       77.01        4.22     36.61 o 
  -2   8  12       89.39       -8.42     53.11 o 
   0   8  12       37.43       70.16     47.19 o 
   2   8  12       19.72       19.37     49.55 o 
   4   8  12        2.92       20.28     44.44 o 
   6   8  12       59.06       49.22     57.40 o 
  -7   9  12       10.11      -30.85     78.13 o 
  -5   9  12     2649.42     2704.45    181.93 o 
  -3   9  12      107.87      215.62     62.75 o 
  -1   9  12     2041.46     1894.80    153.14 o 
   1   9  12     3558.11     3451.13    198.48 o 
   3   9  12     1313.58     1340.29    126.72 o 
   5   9  12     2008.87     2106.70    134.52 o 
   7   9  12       20.02      112.73     83.98 o 
  -8  10  12     1257.03     1527.01    320.94 o 
  -6  10  12     4334.26     4121.04    263.23 o 
  -4  10  12        0.52       25.05     53.44 o 
  -2  10  12     3242.97     3078.64    164.13 o 
   0  10  12     7738.24     8072.85    309.03 o 
   2  10  12     2397.38     2638.58    184.17 o 
   4  10  12      428.78      457.24     92.68 o 
   6  10  12     1112.49     1460.03    149.72 o 
  -7  11  12      255.57      141.33     87.85 o 
  -5  11  12     3791.93     3711.21    259.08 o 
  -3  11  12    13943.50    14141.67    361.67 o 
  -1  11  12     2032.63     2037.50    139.08 o 
   1  11  12      110.33      124.90     59.43 o 
   3  11  12     5472.46     5344.31    273.84 o 
   5  11  12     1895.93     2021.07    196.62 o 
  -6  12  12     1056.11      144.76    263.32 o 
  -4  12  12     1279.55     1227.15    129.00 o 
  -2  12  12     1018.19     1069.64    118.07 o 
   0  12  12     3571.40     3506.32    288.38 o 
   2  12  12     5740.43     6727.03    417.94 o 
   4  12  12      143.46      111.90     73.37 o 
  -5  13  12      788.45      138.31    206.63 o 
  -3  13  12      751.62      793.73    114.45 o 
  -1  13  12      731.77      857.21    144.24 o 
   1  13  12       11.75       48.41     59.76 o 
   3  13  12        1.19       56.50     56.28 o 
  -4  14  12        8.08      -32.27     62.18 o 
  -2  14  12      783.70      775.22    116.95 o 
   0  14  12       41.77       68.76    110.93 o 
   2  14  12      415.55      472.77    125.78 o 
  -3  15  12     1635.24     1884.35    168.38 o 
  -1  15  12       89.81       68.79     78.54 o 
   1  15  12       60.10      120.20     81.69 o 
  -9   1  13      156.30        9.93     58.08 o 
  -7   1  13      732.57      766.64    141.25 o 
  -5   1  13    10693.50    10722.31    228.77 o 
  -3   1  13     5628.37     5762.93    179.36 o 
  -1   1  13     4672.07     4583.88    174.49 o 
   1   1  13     7852.30     7913.80    164.75 o 
   3   1  13     2539.52     2502.81    127.77 o 
   5   1  13     3613.58     3393.33    220.11 o 
   7   1  13       80.19      -78.86     80.98 o 
  -8   2  13     3481.29     3428.12    350.02 o 
  -6   2  13     5168.03     5512.66    272.87 o 
  -4   2  13     4019.53     3889.03    132.11 o 
  -2   2  13    16094.73    15941.63    260.29 o 
   0   2  13    26753.12    26772.67    305.07 o 
   2   2  13     1668.93     1455.76     98.24 o 
   4   2  13       31.19       44.58     45.00 o 
   6   2  13     4776.03     5009.06    277.74 o 
   8   2  13     1595.33     1367.70    296.04 o 
  -9   3  13      504.01       91.88    274.44 o 
  -7   3  13    10412.73    10258.75    394.40 o 
  -5   3  13    13862.56    14185.70    299.55 o 
  -3   3  13    25061.16    24891.38    317.75 o 
  -1   3  13      771.61      727.22     56.79 o 
   1   3  13     4264.39     3865.54    148.66 o 
   3   3  13    20373.84    20640.66    438.38 o 
   5   3  13     2340.60     2543.92    151.25 o 
   7   3  13      435.97       41.56    121.90 o 
  -8   4  13     6415.27     7403.39    526.60 o 
  -6   4  13     1833.73     1784.94    220.81 o 
  -4   4  13        7.77       15.97     33.10 o 
  -2   4  13    12169.96    11991.71    209.34 o 
   0   4  13    15627.21    15768.61    290.35 o 
   2   4  13     9537.33     9044.63    235.73 o 
   4   4  13     1650.76     1390.43    112.94 o 
   6   4  13      683.08      661.51    100.92 o 
   8   4  13     1589.21     1795.38    309.62 o 
  -9   5  13       28.17      -38.46     84.20 o 
  -7   5  13       24.66       37.74     73.86 o 
  -5   5  13     2394.66     2183.77    138.92 o 
  -3   5  13     1039.41      986.16     90.51 o 
  -1   5  13      697.58      677.91     72.80 o 
   1   5  13       29.43       -7.69     28.07 o 
   3   5  13      142.58      148.09     51.34 o 
   5   5  13      573.41      519.94     76.43 o 
   7   5  13       29.65       41.21     64.65 o 
  -8   6  13      839.94     1080.80    189.46 o 
  -6   6  13       49.06       43.65     70.11 o 
  -4   6  13       32.12        1.06     36.94 o 
  -2   6  13     5111.28     5162.93    173.89 o 
   0   6  13        0.99       -3.83     26.92 o 
   2   6  13     1407.82     1167.65     98.20 o 
   4   6  13     3793.41     3755.89    177.79 o 
   6   6  13       99.41       72.03     65.93 o 
  -9   7  13      119.03      264.34    172.05 o 
  -7   7  13      591.81      494.37    137.22 o 
  -5   7  13     7521.99     7300.71    255.64 o 
  -3   7  13     6525.16     6659.65    214.87 o 
  -1   7  13      794.82      732.64    108.28 o 
   1   7  13      249.96      475.58     94.04 o 
   3   7  13     3203.41     3254.96    162.93 o 
   5   7  13      923.91      953.81    105.51 o 
   7   7  13        6.43        6.54     71.11 o 
  -8   8  13     4461.79     4879.59    318.42 o 
  -6   8  13     4451.27     4881.66    284.67 o 
  -4   8  13     3099.65     2999.48    164.45 o 
  -2   8  13     4029.33     3948.03    216.54 o 
   0   8  13    20663.63    21472.36    655.81 o 
   2   8  13       11.11      -14.26     36.01 o 
   4   8  13        0.82       -8.80     41.18 o 
   6   8  13     3086.74     3238.80    196.47 o 
  -7   9  13      767.58      772.82    153.74 o 
  -5   9  13     6378.34     6709.95    255.66 o 
  -3   9  13     7342.75     7072.29    303.80 o 
  -1   9  13      437.87      403.49     90.74 o 
   1   9  13     3573.50     3142.30    196.72 o 
   3   9  13     5100.82     5414.22    266.51 o 
   5   9  13     3330.57     3393.51    168.47 o 
  -6  10  13      173.09       80.02    102.22 o 
  -4  10  13      155.97      100.52     78.41 o 
  -2  10  13     3381.94     3327.80    212.98 o 
   0  10  13     1066.83     1062.31    122.64 o 
   2  10  13     2559.80     2538.89    243.45 o 
   4  10  13        1.11       12.44     50.63 o 
   6  10  13       14.48      100.59     73.36 o 
  -7  11  13      220.23      341.15    116.91 o 
  -5  11  13      154.77      105.24     61.22 o 
  -3  11  13      304.14      457.86     92.52 o 
  -1  11  13       12.51       -8.21     49.25 o 
   1  11  13      644.90      628.96    130.43 o 
   3  11  13      407.22      159.54     87.77 o 
   5  11  13       45.30       26.67     60.53 o 
  -6  12  13        2.72       42.24     63.70 o 
  -4  12  13      131.33       38.21     52.91 o 
  -2  12  13     1463.10     1642.11    139.78 o 
   0  12  13      143.67      138.81     74.48 o 
   2  12  13      202.00      160.81    101.00 o 
   4  12  13      465.31      290.22    212.02 o 
  -5  13  13     2142.47     2184.40    241.88 o 
  -3  13  13     4215.71     4271.72    280.02 o 
  -1  13  13       72.10      117.09     70.32 o 
   1  13  13      408.28      536.16    121.34 o 
   3  13  13     3361.83     3302.12    244.02 o 
  -4  14  13      265.52       73.42     68.72 o 
  -2  14  13     2074.15     2342.34    201.23 o 
   0  14  13     3595.25     3859.50    322.68 o 
   2  14  13      436.37      389.24    309.97 o 
  -3  15  13      224.97      105.37     86.61 o 
  -1  15  13      484.15      458.56    124.86 o 
   1  15  13      912.17     1257.99    182.85 o 
  -6   0  14      746.92      701.08    119.00 o 
  -4   0  14    13302.55    12698.29    339.50 o 
  -2   0  14    10378.17    10100.69    472.96 o 
   0   0  14    26556.46    26833.76    468.26 o 
   2   0  14      527.68      505.29     86.69 o 
   4   0  14      464.71      413.41    142.79 o 
   6   0  14     3250.19     3148.10    325.99 o 
  -9   1  14      208.76       20.99     69.18 o 
  -7   1  14     4778.43     4900.97    276.31 o 
  -5   1  14    12004.56    12224.41    249.17 o 
  -3   1  14     2523.17     2395.73    103.47 o 
  -1   1  14     1387.34     1441.60    103.61 o 
   1   1  14    13217.73    13294.67    233.96 o 
   3   1  14     6969.23     7135.33    215.37 o 
   5   1  14     1302.07     1054.43    154.11 o 
   7   1  14      368.86       89.15    202.52 o 
  -8   2  14      469.63      158.46     82.95 o 
  -6   2  14      375.14      360.83     83.73 o 
  -4   2  14      640.08      663.13     65.60 o 
  -2   2  14    11235.97    11277.50    211.02 o 
   0   2  14       14.12       97.62     30.38 o 
   2   2  14     1199.18     1025.69     92.28 o 
   4   2  14     3678.79     3430.81    166.04 o 
   6   2  14      218.97      151.10     81.07 o 
  -9   3  14      155.85      109.20    223.42 o 
  -7   3  14       11.34      125.03     75.39 o 
  -5   3  14      947.78     1065.55    103.04 o 
  -3   3  14      182.39      169.97     39.65 o 
  -1   3  14        7.87        1.42     24.71 o 
   1   3  14      471.25      453.89     71.11 o 
   3   3  14       22.98       70.41     44.69 o 
   5   3  14        4.80       70.31     53.47 o 
   7   3  14       81.24        8.15     59.28 o 
  -8   4  14     2129.71     1943.40    318.68 o 
  -6   4  14       11.46       67.58     63.91 o 
  -4   4  14     2489.30     2238.83    131.78 o 
  -2   4  14    14528.89    15079.64    245.27 o 
   0   4  14     6926.40     7065.39    202.92 o 
   2   4  14      993.58      899.85     92.54 o 
   4   4  14     2597.34     2589.11    150.05 o 
   6   4  14      455.08      129.03    228.99 o 
  -9   5  14       33.64      -60.91     80.91 o 
  -7   5  14     9669.56    10221.17    411.76 o 
  -5   5  14     6490.84     6547.61    235.60 o 
  -3   5  14     6559.43     6512.06    206.92 o 
  -1   5  14     7333.21     7303.42    313.18 o 
   1   5  14     6233.83     6046.95    195.40 o 
   3   5  14    11079.34    11381.95    291.32 o 
   5   5  14      317.47      193.73     68.22 o 
   7   5  14       33.29       13.82     70.98 o 
  -8   6  14     1847.83     1816.02    205.02 o 
  -6   6  14      240.11      160.67     85.35 o 
  -4   6  14     5683.22     5436.71    206.19 o 
  -2   6  14    13331.45    13031.93    379.22 o 
   0   6  14     3158.01     2996.85    137.81 o 
   2   6  14        0.01       18.78     35.17 o 
   4   6  14     1982.92     2008.55    139.06 o 
   6   6  14     3016.25     3143.24    236.44 o 
  -7   7  14      707.43      878.51    166.78 o 
  -5   7  14     6432.47     6743.97    249.58 o 
  -3   7  14        1.72      -31.86     44.58 o 
  -1   7  14      633.72      621.51    108.95 o 
   1   7  14    13345.87    13467.54    388.93 o 
   3   7  14      833.24      756.51    103.30 o 
   5   7  14     1655.89     1632.87    144.42 o 
  -8   8  14       18.21       12.69     98.14 o 
  -6   8  14        7.96      -21.22     52.72 o 
  -4   8  14      123.83      144.26     82.04 o 
  -2   8  14      232.56      145.84     81.85 o 
   0   8  14      446.42      355.72     84.58 o 
   2   8  14      117.78       86.10     59.34 o 
   4   8  14      361.53      356.19     81.88 o 
   6   8  14       77.82       29.18     67.69 o 
  -7   9  14       48.26        4.43     96.04 o 
  -5   9  14     1523.94     1588.86    174.97 o 
  -3   9  14       39.20       28.54     56.47 o 
  -1   9  14       28.31       42.33     49.78 o 
   1   9  14     4212.77     4464.58    238.88 o 
   3   9  14      229.52      461.60    144.36 o 
   5   9  14      143.12      121.85     62.46 o 
  -6  10  14       88.93       49.83     78.01 o 
  -4  10  14     5679.84     5104.04    416.19 o 
  -2  10  14     5580.71     5777.76    282.27 o 
   0  10  14     4007.07     3845.03    225.63 o 
   2  10  14       45.82      138.90     68.29 o 
   4  10  14     1021.64     1080.02    203.40 o 
  -5  11  14     2597.07     2519.81    321.46 o 
  -3  11  14     1270.94     1195.57    151.02 o 
  -1  11  14     1792.62     1662.74    159.31 o 
   1  11  14     3179.24     3599.31    227.10 o 
   3  11  14     2511.44     3018.89    310.67 o 
   5  11  14       55.98       85.16     77.14 o 
  -6  12  14        1.76      -14.64    119.11 o 
  -4  12  14       45.83      -18.53     65.82 o 
  -2  12  14     5787.93     5696.12    436.39 o 
   0  12  14     1621.86     1957.68    234.74 o 
   2  12  14      925.86     1027.43    197.13 o 
   4  12  14     1631.54     2089.36    216.39 o 
  -5  13  14     1441.31     1319.28    268.18 o 
  -3  13  14      258.30      166.54    170.48 o 
  -1  13  14       76.25      116.83    115.98 o 
   1  13  14      204.21       80.96    165.43 o 
   3  13  14      185.68      143.51    152.55 o 
  -2  14  14      285.81      417.62    112.46 o 
   0  14  14      160.43      234.12     92.13 o 
   2  14  14       18.87      106.43     74.03 o 
  -7   1  15       42.60      136.20     81.22 o 
  -5   1  15     5584.26     5524.97    175.16 o 
  -3   1  15     1837.20     1753.81     93.06 o 
  -1   1  15      291.16      279.60     48.09 o 
   1   1  15     9953.98    10490.95    251.77 o 
   3   1  15       82.84       52.57     66.82 o 
   5   1  15       43.40       35.83     74.12 o 
   7   1  15     1235.43     1447.77    200.72 o 
  -6   2  15     1273.09     1316.63    118.13 o 
  -4   2  15    13820.87    14293.16    263.57 o 
  -2   2  15    10641.84    10584.95    211.80 o 
   0   2  15       43.66       59.27     43.32 o 
   2   2  15     2692.83     2665.40    139.66 o 
   4   2  15     6176.85     5883.21    369.00 o 
   6   2  15     2977.84     2830.82    324.60 o 
  -9   3  15     2471.93     1777.97    370.22 o 
  -7   3  15    13172.54    15165.15    702.13 o 
  -5   3  15     4632.95     4586.37    194.16 o 
  -3   3  15      385.72      352.84     53.29 o 
  -1   3  15    12789.01    12647.76    227.17 o 
   1   3  15     7722.96     7891.16    225.87 o 
   3   3  15     5880.12     5893.71    210.21 o 
   5   3  15      160.69      302.25     98.65 o 
   7   3  15      128.36      126.74    187.90 o 
  -8   4  15     1475.51      118.82    117.02 o 
  -6   4  15     2028.80     2033.15    145.92 o 
  -4   4  15     2209.24     2261.23    135.32 o 
  -2   4  15    15974.94    16285.02    264.26 o 
   0   4  15     1841.77     1763.28    113.60 o 
   2   4  15      196.38      215.12     60.25 o 
   4   4  15     3520.00     3468.07    176.41 o 
   6   4  15      527.44      218.48    325.64 o 
  -7   5  15      122.56       67.42     93.34 o 
  -5   5  15     1356.29     1336.97    117.79 o 
  -3   5  15      161.77      172.02     52.83 o 
  -1   5  15       23.83       19.69     37.35 o 
   1   5  15     1152.14     1110.25     99.23 o 
   3   5  15       79.62      104.82     59.18 o 
   5   5  15      112.74      122.15     66.62 o 
   7   5  15      157.42      230.21    168.57 o 
  -8   6  15      275.03      307.63    124.26 o 
  -6   6  15      751.67      796.56    119.35 o 
  -4   6  15      234.14      153.56     59.00 o 
  -2   6  15     2064.82     2086.94    165.74 o 
   0   6  15     1279.74     1198.56    132.32 o 
   2   6  15        9.58       56.82     48.23 o 
   4   6  15     2298.13     2300.49    151.20 o 
   6   6  15        4.84       46.42     57.71 o 
  -7   7  15     3016.60     3301.74    203.93 o 
  -5   7  15     3059.03     2942.86    173.62 o 
  -3   7  15      688.23      602.91    119.81 o 
  -1   7  15     4182.25     4086.91    223.25 o 
   1   7  15     7557.87     7499.60    299.45 o 
   3   7  15      407.69      261.28     72.65 o 
   5   7  15       40.96       41.86     49.39 o 
  -8   8  15       29.61      -69.23    106.29 o 
  -6   8  15      939.88      889.51    128.60 o 
  -4   8  15    10854.26    11508.41    407.42 o 
  -2   8  15     4167.69     4295.68    238.63 o 
   0   8  15     2936.24     3071.64    197.28 o 
   2   8  15     2837.59     2873.48    198.33 o 
   4   8  15      856.47     1160.43    152.45 o 
   6   8  15     2042.69     2102.97    223.73 o 
  -7   9  15     3250.11     3200.65    258.43 o 
  -5   9  15     4825.65     4527.43    278.20 o 
  -3   9  15       58.81       69.29     64.84 o 
  -1   9  15     3179.36     2982.73    203.04 o 
   1   9  15     6043.84     6427.75    291.16 o 
   3   9  15     3866.29     4269.00    252.01 o 
   5   9  15       77.65       90.95     63.28 o 
  -6  10  15      453.83      475.53    137.00 o 
  -4  10  15     1149.36     1177.53    230.21 o 
  -2  10  15     3791.83     3735.75    236.85 o 
   0  10  15      106.57      104.63     65.39 o 
   2  10  15      107.50      172.58     73.25 o 
   4  10  15     1020.10     1079.32    204.79 o 
  -5  11  15      187.09       38.64     63.40 o 
  -3  11  15      173.99       10.93     60.38 o 
  -1  11  15        9.99       32.55    116.15 o 
   1  11  15      104.11      125.18     68.18 o 
   3  11  15       15.66       -0.73    101.87 o 
  -4  12  15     1376.17     1700.30    280.71 o 
  -2  12  15     1287.28     1491.68    251.11 o 
   0  12  15        0.37       -5.11     41.92 o 
   2  12  15      321.05      126.66     68.15 o 
  -3  13  15        4.04      -10.33     53.68 o 
  -1  13  15     2924.89     3289.50    357.34 o 
   1  13  15      802.46      244.71    314.15 o 
  -2  14  15     2314.95     2009.61    765.69 o 
   0  14  15      331.96      390.74    120.89 o 
  -6   0  16     5166.33     5018.89    252.80 o 
  -4   0  16    20839.71    22092.61    575.53 o 
  -2   0  16     1341.97     1210.72    154.46 o 
   0   0  16      215.82      384.12     83.35 o 
   2   0  16    12495.51    12587.53    545.06 o 
   4   0  16     1210.80     1104.05    231.26 o 
   6   0  16     2187.81     2304.92    305.79 o 
  -7   1  16     4690.94     5194.92    268.10 o 
  -5   1  16      648.24      776.50     95.01 o 
  -3   1  16     3835.64     3724.51    137.45 o 
  -1   1  16    16551.69    17071.20    332.08 o 
   1   1  16     7833.01     8256.19    232.29 o 
   3   1  16      741.26      540.74    147.84 o 
   5   1  16      590.90      519.95    125.96 o 
   7   1  16     1417.96     1478.42    201.67 o 
  -8   2  16      461.57       38.34     58.13 o 
  -6   2  16     1766.42     1744.97    135.36 o 
  -4   2  16     1573.41     1519.17     95.76 o 
  -2   2  16     4435.37     4390.35    143.35 o 
   0   2  16        3.29       13.09     42.41 o 
   2   2  16       11.49       58.95     45.03 o 
   4   2  16     2063.63     1986.72    186.50 o 
   6   2  16       11.27       -7.14     75.81 o 
  -7   3  16        0.01       75.62     61.71 o 
  -5   3  16      424.23      360.05     73.75 o 
  -3   3  16      671.55      642.32     70.43 o 
  -1   3  16      377.57      371.91     68.98 o 
   1   3  16      842.97      862.00    102.70 o 
   3   3  16       25.20      -20.27     60.52 o 
   5   3  16       39.20       73.87     83.02 o 
  -8   4  16        0.52      -24.37     69.00 o 
  -6   4  16     4134.87     4567.12    214.34 o 
  -4   4  16     4874.50     5008.54    199.90 o 
  -2   4  16     5012.17     5170.57    242.80 o 
   0   4  16       23.04        5.97     39.46 o 
   2   4  16     1797.92     1845.09    126.30 o 
   4   4  16     1863.23     2046.38    145.53 o 
   6   4  16       24.90      -45.06     62.01 o 
  -7   5  16     5804.19     6065.35    314.98 o 
  -5   5  16      218.46      108.27     56.91 o 
  -3   5  16     1507.38     1325.54    138.40 o 
  -1   5  16    14052.06    14023.62    400.03 o 
   1   5  16     1571.34     1532.26    120.51 o 
   3   5  16     1314.64     1248.48    155.29 o 
   5   5  16     2178.99     2168.39    285.59 o 
  -8   6  16       36.30       27.06     82.41 o 
  -6   6  16     3170.89     2972.07    218.40 o 
  -4   6  16    13193.90    13373.59    424.43 o 
  -2   6  16     2360.89     2130.68    185.28 o 
   0   6  16       49.04       33.70     62.84 o 
   2   6  16     4492.41     4900.11    201.53 o 
   4   6  16     3897.52     4192.45    246.84 o 
   6   6  16      853.63      244.97    355.07 o 
  -7   7  16      685.59      713.30    126.15 o 
  -5   7  16     1587.00     1454.05    165.33 o 
  -3   7  16     1356.03     1400.07    155.57 o 
  -1   7  16     1579.19     1630.55    154.90 o 
   1   7  16     6245.35     6366.85    282.90 o 
   3   7  16       31.02        4.57     48.33 o 
   5   7  16        0.84       12.08     59.41 o 
  -6   8  16        8.85       43.50     79.85 o 
  -4   8  16       25.59       47.78     75.73 o 
  -2   8  16      119.33       60.00     63.06 o 
   0   8  16      219.61      239.56     79.18 o 
   2   8  16        4.87       52.43     65.03 o 
   4   8  16       40.40       78.82     56.41 o 
  -7   9  16        1.59      -13.70    102.50 o 
  -5   9  16      228.46      215.73    116.33 o 
  -3   9  16     1044.53     1217.13    147.57 o 
  -1   9  16        3.96       12.10     49.54 o 
   1   9  16     1430.57     1727.37    163.94 o 
   3   9  16     1064.25     1362.12    228.47 o 
   5   9  16       63.41      144.31     76.66 o 
  -6  10  16     1274.47     1123.53    196.11 o 
  -2  10  16      450.04      260.16     87.66 o 
   0  10  16       84.53       -5.08     54.08 o 
   4  10  16      275.65       67.08    128.86 o 
  -5  11  16      168.42       93.18     75.67 o 
  -3  11  16      298.82       24.00     64.61 o 
   3  11  16      502.41       93.45     91.42 o 
  -4  12  16     1015.03     1014.89    257.73 o 
  -2  12  16     1743.47      637.00    208.97 o 
   0  12  16      404.13       22.98     52.98 o 
   2  12  16     1340.57     1576.31    258.42 o 
  -3  13  16      144.19      -58.41    178.67 o 
  -1  13  16      130.09      -49.25     49.25 o 
   1  13  16      511.93      138.87    170.66 o 
  -7   1  17      244.18      175.40     75.33 o 
  -5   1  17       47.84      103.84     44.34 o 
  -3   1  17     5378.98     5392.16    169.98 o 
  -1   1  17     2310.70     2503.19    118.02 o 
   1   1  17     4140.74     4073.65    174.64 o 
   3   1  17     2252.25     2190.90    415.15 o 
   5   1  17       99.83       11.75     87.72 o 
  -8   2  17     1334.52      634.80    707.70 o 
  -6   2  17     4660.60     4974.71    221.45 o 
  -4   2  17     6997.66     7211.58    201.59 o 
  -2   2  17       89.20      121.06     43.64 o 
   0   2  17     1545.55     1744.48    122.58 o 
   2   2  17     6223.29     6971.59    231.59 o 
   4   2  17     1531.82     1438.48    169.81 o 
   6   2  17      125.83      -18.01     99.61 o 
  -7   3  17     2595.16     2808.18    219.79 o 
  -5   3  17      930.37      860.05    107.48 o 
  -3   3  17     3729.11     3572.36    165.85 o 
  -1   3  17    11460.22    11979.88    288.69 o 
   1   3  17      475.34      373.50     74.29 o 
   3   3  17       36.30       -1.21     64.30 o 
   5   3  17     2215.87     2364.83    219.72 o 
  -8   4  17      785.03      556.14    268.78 o 
  -6   4  17     5504.79     5988.96    296.72 o 
  -4   4  17     1927.81     1947.55    135.22 o 
  -2   4  17      640.53      582.32    111.90 o 
   0   4  17     7967.39     8460.34    252.70 o 
   2   4  17     3071.14     3094.94    164.36 o 
   4   4  17     2859.76     2689.70    220.29 o 
   6   4  17      124.83      118.47    156.55 o 
  -7   5  17        5.56       55.12     61.54 o 
  -5   5  17        5.37      -15.36     56.98 o 
  -3   5  17     1714.56     1708.16    162.65 o 
  -1   5  17      549.61      668.46    124.27 o 
   1   5  17     1227.27     1046.89    108.58 o 
   3   5  17       46.27       52.48     57.82 o 
   5   5  17       18.29        4.63     67.46 o 
  -6   6  17      841.62      876.40    138.22 o 
  -4   6  17       17.11       34.16     66.70 o 
  -2   6  17      458.46      411.77    150.63 o 
   0   6  17     1728.42     1927.98    171.70 o 
   2   6  17       13.55       62.54     50.55 o 
   4   6  17      403.46      443.09    115.40 o 
  -7   7  17      524.08      291.16    194.80 o 
  -5   7  17      353.36      180.31    207.05 o 
  -3   7  17     4256.03     4603.31    263.26 o 
  -1   7  17     4723.47     4601.51    252.98 o 
   1   7  17      532.43      623.32    122.07 o 
   3   7  17       31.52        9.07     52.05 o 
   5   7  17      591.21      450.06    232.21 o 
  -6   8  17     2474.55     2601.30    318.33 o 
  -4   8  17     4940.11     5657.46    420.37 o 
  -2   8  17      236.73      167.37     86.01 o 
   0   8  17      854.03      850.98    126.54 o 
   2   8  17     6661.38     7244.22    461.82 o 
   4   8  17      557.42      156.43    234.74 o 
  -5   9  17      168.45       83.54    183.89 o 
  -1   9  17     3270.10     3521.46    330.87 o 
   1   9  17     1453.02     1770.66    234.04 o 
   3   9  17      772.99      827.16    202.70 o 
  -4  10  17      474.43       45.86     57.91 o 
   0  10  17      393.86        1.13     48.58 o 
   2  10  17       61.77       12.63     50.67 o 
  -5  11  17      149.34       74.18     76.59 o 
  -3  11  17      120.77      -48.48     48.48 o 
  -1  11  17      251.20      -40.06     44.86 o 
   1  11  17        7.39       -1.49     63.91 o 
  -2  12  17       48.25       -6.62     51.73 o 
   0  12  17      667.03       39.05     71.22 o 
  -6   0  18     5216.96     5388.52    279.15 o 
  -4   0  18     4093.27     3653.67    212.04 o 
  -2   0  18     2019.98     1910.74    157.68 o 
   0   0  18     3964.73     4203.74    326.34 o 
   2   0  18     8414.47     9120.06    500.48 o 
   4   0  18      248.86      105.88    128.52 o 
  -7   1  18       27.59       29.07     56.52 o 
  -5   1  18     1579.74     1751.65    135.30 o 
  -3   1  18     9103.93     9157.84    226.53 o 
  -1   1  18      898.49      831.42    104.65 o 
   1   1  18        0.25      -35.59     55.38 o 
   3   1  18     2359.17     2392.08    205.02 o 
   5   1  18     1291.15     1131.53    191.35 o 
  -8   2  18        1.37       29.51     65.18 o 
  -6   2  18     2155.76     2395.32    160.79 o 
  -4   2  18       48.12       85.53     51.79 o 
  -2   2  18      601.86      544.71     88.19 o 
   0   2  18     3071.07     3306.63    166.69 o 
   2   2  18        0.65       58.13     71.13 o 
   4   2  18      381.22      300.97    113.18 o 
  -7   3  18       73.68       98.37     64.81 o 
  -5   3  18      118.32       82.53     56.24 o 
  -3   3  18     1080.70     1130.93    134.15 o 
  -1   3  18      723.80      759.59    101.78 o 
   1   3  18        0.71      -41.40     41.40 o 
   3   3  18      437.18      472.34    122.75 o 
   5   3  18       22.41       -3.50    108.66 o 
  -6   4  18     3328.94     3416.69    237.52 o 
  -4   4  18       91.94       93.27     54.54 o 
  -2   4  18        0.82       41.47     60.95 o 
   0   4  18     7128.80     7693.31    300.08 o 
   2   4  18      292.07      328.84     78.75 o 
   4   4  18      235.28      243.52    114.34 o 
  -7   5  18       35.33       21.41     59.85 o 
  -5   5  18     4565.89     5366.23    274.17 o 
  -3   5  18     4518.84     4119.25    285.07 o 
  -1   5  18     5095.41     5292.85    266.02 o 
   1   5  18       95.12      112.91     67.95 o 
   3   5  18     1305.09     1423.91    136.55 o 
   5   5  18     2310.76     2809.92    348.98 o 
  -4   6  18     2150.60     2263.15    198.16 o 
  -2   6  18      952.04      994.77    133.66 o 
   0   6  18     2607.55     2889.23    266.26 o 
   2   6  18     3388.96     3443.31    250.59 o 
   4   6  18      266.12      145.20     98.76 o 
  -5   7  18       76.60       65.35     72.71 o 
  -3   7  18     4390.01     4573.89    271.01 o 
  -1   7  18     1100.11      892.41    139.59 o 
   1   7  18      852.54      961.25    216.63 o 
   3   7  18      821.87      782.59    200.61 o 
  -6   8  18       72.28      118.10     88.00 o 
  -4   8  18      141.72      -12.85     59.49 o 
  -2   8  18        3.12       -1.40     69.82 o 
   0   8  18       16.00      -29.10     52.82 o 
   2   8  18      173.18       85.33     99.61 o 
   4   8  18       81.21      124.96     94.56 o 
  -5   9  18      103.24      134.56     90.89 o 
  -3   9  18     1716.26     1768.22    265.74 o 
  -1   9  18      187.46      -52.35     55.03 o 
   1   9  18      113.02       94.10     55.16 o 
   3   9  18     1658.21     2107.79    294.99 o 
  -4  10  18      473.43      146.59    143.32 o 
   2  10  18     1087.67      983.89    251.46 o 
   1  11  18       37.28       23.00     57.97 o 
  -7   1  19      640.11      278.15    429.95 o 
  -5   1  19      699.00      837.33    114.16 o 
  -3   1  19     4515.11     4568.10    168.44 o 
  -1   1  19     1224.92     1082.43    113.72 o 
   1   1  19        2.77        4.08     72.53 o 
   3   1  19      990.96     1121.63    169.53 o 
   5   1  19       16.64       53.55     95.91 o 
  -6   2  19      838.64      840.68    190.38 o 
  -4   2  19        0.01       29.34     47.03 o 
  -2   2  19     7887.83     8367.69    260.59 o 
   0   2  19     3324.97     3641.54    179.27 o 
   2   2  19     2562.36     2898.96    366.22 o 
   4   2  19      103.49       34.78     91.00 o 
  -7   3  19      536.13      207.13    188.75 o 
  -5   3  19    10032.97    10652.34    324.40 o 
  -3   3  19     3464.76     3650.91    232.83 o 
  -1   3  19     2078.68     2249.70    166.11 o 
   1   3  19     2216.01     2543.47    159.24 o 
   3   3  19     1285.19     1376.00    181.00 o 
   5   3  19     2131.63     2221.28    288.55 o 
  -6   4  19     2512.69     2685.59    213.33 o 
  -4   4  19       95.07      126.37     88.66 o 
  -2   4  19      652.64      558.06    121.00 o 
   0   4  19     4574.61     4663.09    254.86 o 
   2   4  19      770.59      824.28    117.57 o 
   4   4  19       50.24       -2.29     92.45 o 
  -7   5  19       36.54      -57.94     64.70 o 
  -5   5  19       46.43       65.55     69.13 o 
  -3   5  19     1458.87     1518.63    165.23 o 
  -1   5  19        0.24       37.33     67.21 o 
   1   5  19       34.88       80.00     75.40 o 
   3   5  19      236.14      114.87     99.90 o 
  -6   6  19      660.41      185.56    265.91 o 
  -4   6  19      150.44      192.51     93.69 o 
  -2   6  19       73.05       84.36     75.83 o 
   0   6  19     1421.59     1583.60    168.47 o 
   2   6  19        0.81      -65.24     65.24 o 
   4   6  19       43.12       98.50     81.06 o 
  -5   7  19     2285.37     2400.69    315.19 o 
  -3   7  19     1869.15     1698.56    254.94 o 
  -1   7  19        0.94       22.23     64.51 o 
   1   7  19      458.82      484.47    121.75 o 
   3   7  19      520.68      729.99    185.98 o 
  -4   8  19       17.51       45.04     79.21 o 
  -2   8  19     3075.31     3218.46    337.13 o 
   0   8  19     1515.49     1370.13    227.43 o 
   2   8  19     1939.00     2522.94    274.44 o 
  -5   9  19     1207.73      278.31    532.00 o 
  -3   9  19     2868.56     2654.94    328.43 o 
  -1   9  19       51.72      -17.70     51.92 o 
   1   9  19      466.82      147.33    110.06 o 
  -4  10  19       33.13      -19.60     84.93 o 
  -2  10  19       58.57       14.80     52.71 o 
  -1  11  19      620.33       -6.11     56.76 o 
  -6   0  20        1.49       -4.88     90.90 o 
  -4   0  20      506.84      482.26    113.15 o 
  -2   0  20     4339.70     4858.51    368.83 o 
   0   0  20      860.82     1037.53    225.69 o 
   2   0  20      693.06      569.79    198.87 o 
   4   0  20     1582.85     1538.35    283.15 o 
  -7   1  20     1565.06     1788.84    227.25 o 
  -5   1  20     3133.45     3441.36    191.83 o 
  -3   1  20     1230.06     1463.91    111.65 o 
  -1   1  20      592.08      743.86    139.07 o 
   1   1  20     1748.22     1757.05    185.07 o 
   3   1  20     2246.67     2156.78    216.45 o 
  -6   2  20      327.09      350.28     90.35 o 
  -4   2  20      961.85     1190.48    145.53 o 
  -2   2  20     1649.55     1925.64    147.22 o 
   0   2  20     3186.07     3345.33    234.18 o 
   2   2  20       65.01       34.09     82.68 o 
   4   2  20       24.30      -37.47     94.12 o 
  -5   3  20       71.74      104.80     68.08 o 
  -3   3  20      438.32      274.35     98.74 o 
  -1   3  20      527.89      674.75    130.71 o 
   1   3  20        0.68        6.28     77.75 o 
   3   3  20      413.98      440.01    134.44 o 
  -6   4  20      173.51      113.96     85.48 o 
  -4   4  20     1188.47     1309.55    165.98 o 
  -2   4  20     1153.11     1127.06    156.76 o 
   0   4  20     2225.78     2712.48    209.51 o 
   2   4  20       80.15       14.59     88.26 o 
   4   4  20       75.46       50.31    104.41 o 
  -3   5  20      176.61      296.04    102.02 o 
  -1   5  20        0.82       -5.36     69.44 o 
   1   5  20     3533.06     4105.69    254.00 o 
   3   5  20      632.06      755.93    157.24 o 
  -6   6  20       92.71      -44.23    103.44 o 
  -4   6  20      790.82      390.10    376.14 o 
  -2   6  20     5790.99     6351.74    676.71 o 
   0   6  20     1640.65     1637.37    178.74 o 
   2   6  20      169.27      196.26     96.65 o 
  -5   7  20     1106.56     1181.37    267.48 o 
  -3   7  20     1742.31     1807.92    276.88 o 
  -1   7  20      114.78       -9.16     80.72 o 
   1   7  20      320.34      288.89    108.88 o 
  -4   8  20       11.10        4.79     75.59 o 
  -2   8  20      131.14       57.53     76.47 o 
   0   8  20      137.39       67.52     88.73 o 
   2   8  20      230.98      124.87    149.93 o 
  -3   9  20      325.08      192.53    174.66 o 
  -1   9  20      443.56      277.13    238.57 o 
   1   9  20      218.35      107.75    172.75 o 
  -5   1  21        6.84       84.02     64.87 o 
  -3   1  21      344.46      301.06     99.37 o 
  -1   1  21     3430.27     3607.20    247.87 o 
   1   1  21      143.38      302.18    110.80 o 
   3   1  21      734.89      735.99    165.73 o 
  -6   2  21      236.45      311.15     89.81 o 
  -4   2  21     2523.78     3115.24    228.67 o 
  -2   2  21     3682.62     4149.83    251.38 o 
   0   2  21      310.21      515.12    132.06 o 
   2   2  21       87.70      127.36    141.05 o 
  -5   3  21     3828.60     4207.21    273.71 o 
  -3   3  21        1.94       56.86     80.48 o 
  -1   3  21      406.01      345.84    105.92 o 
   1   3  21     3773.34     4447.77    279.41 o 
   3   3  21      600.79      760.86    162.53 o 
  -4   4  21     2546.65     2621.59    246.58 o 
  -2   4  21      612.33      680.73    141.77 o 
   0   4  21     1387.44     1588.60    177.31 o 
   2   4  21      748.03      755.84    161.65 o 
  -5   5  21       60.12       87.33     85.76 o 
  -3   5  21      348.04      311.51    114.33 o 
  -1   5  21      321.12      359.93    117.01 o 
   1   5  21        0.29      112.94     94.21 o 
  -4   6  21     1306.27     1556.11    269.57 o 
  -2   6  21       33.59       43.45     80.91 o 
   0   6  21      221.63      250.75    111.76 o 
   2   6  21      966.95      834.48    245.19 o 
  -3   7  21       47.22      -57.10     72.18 o 
  -1   7  21      628.47      801.52    169.08 o 
   1   7  21      504.79      641.77    157.63 o 
  -2   8  21     2815.14     2893.48    292.21 o 
   0   8  21      145.91      269.89    117.63 o 
  -4   0  22     2043.83     2289.94    282.11 o 
  -2   0  22     4318.80     5413.66    428.38 o 
   0   0  22       86.02      130.60    145.58 o 
   2   0  22      413.28      409.58    196.43 o 
  -5   1  22      433.55      513.51    163.69 o 
  -3   1  22      223.14      162.65    147.32 o 
  -1   1  22     1619.59     1976.81    208.81 o 
   1   1  22     1404.59     1538.95    201.74 o 
  -4   2  22     1595.62     1461.54    176.20 o 
  -2   2  22       82.76      133.39    139.31 o 
   0   2  22      111.04       64.39     95.36 o 
   2   2  22      138.41      189.84    116.47 o 
  -5   3  22        3.00       36.05     87.90 o 
  -3   3  22        1.04      -13.55     78.71 o 
  -1   3  22      231.62      312.41    172.75 o 
   1   3  22       13.87       35.18    133.39 o 
  -4   4  22     1672.15     1833.99    273.05 o 
  -2   4  22      630.29      625.93    144.26 o 
   0   4  22      119.96      -45.28    118.76 o 
  -3   5  22     1497.70     1444.50    196.60 o 
  -1   5  22     1135.97     1139.13    183.30 o 
   1   5  22     2777.13     3081.58    371.61 o 
  -2   6  22      848.02     1059.36    190.52 o 
   0   6  22      113.14      -59.26     88.56 o 
  -3   1  23      178.27      151.85    163.34 o 
  -1   1  23     1796.94     2074.30    219.49 o 
   1   1  23       48.13      199.28    117.58 o 
  -2   2  23       11.34       80.10    147.67 o 
   0   2  23      913.34     1069.22    274.44 o 
  -3   3  23     1774.77     1684.38    197.80 o 
  -1   3  23      817.97     1051.11    268.18 o 
  -2   4  23      304.90      345.37    126.12 o 
                                                 
